# Supplementary material for: Conformational coupling of the sialic acid TRAP transporter HiSiaQM with its substrate binding protein HiSiaP
Source: Nat Commun. 2024 Jan 8;15:217. doi: 10.1038/s41467-023-44327-3 (PMC10774421; doi:10.1038/s41467-023-44327-3)
Supplement: Supplementary file 7 — Source Data [file 41467_2023_44327_MOESM7_ESM.xlsx]

## Sheet: Figure 2b
Category	Value
wt apo	52.4
wt apo	52.03
wt apo	51.6
wt bind	64.7
wt bind	64.1
wt bind	65.3
wt bind & wash	55.7
wt bind & wash	55.7
wt bind & wash	55.6
wt bind, lock & wash	55.7
wt bind, lock & wash	55.4
wt bind, lock & wash	55.5
262 apo	50.47
262 apo	50.8
262 apo	50.7
262 bind	59.6
262 bind	59.6
262 bind	60.4
262 bind&wash	52.05
262 bind&wash	52.09
262 bind&wash	52.2
262 bind,lock&wash	59.1
262 bind,lock&wash	58.9
262 bind,lock&wash	58.9
307 apo	50.36
307 apo	50.06
307 apo	50.03
307 bind	57.04
307 bind	57.3
307 bind	58.05
307 bind&wash	50.66
307 bind&wash	50.64
307 bind&wash	50.57
307 bind,lock&wash	63.1
307 bind,lock&wash	63.2
307 bind,lock&wash	63.6

## Sheet: Figure 5a-f
	panel d)	panel e)	panel f)		panel a)	panel b)	panel c)
Neu5Ac	-	-	-		-	-	-
QM:	OFS#1	OFS#1	OFS#1		OFS#2	OFS#2	OFS#2
P:	P-wt	P-wt	P-wt		P-wt	P-wt	P-wt
Interactions - Sample1	6616	10875	3082		5857	9283	2982
Interactions - Sample2	4088	9378	2856		3957	10152	2731
Interactions - Sample3	5785	10296	2971		4871	10196	2648
Average	5496.33	10183	2969.67		4895	9877	2787
					641.333	396	130
Normalized interactions/s	6.10704	11.3144	3.29963		5.43889	10.9744	3.09667
SD	1.04321	0.596296	0.0841975		0.712593	0.44	0.144444
Normalized interactions/s	0.467601	0.866319	0.252644		0.416442	0.840286	0.237104
SD	0.0977738	0.0558873	0.00789133		0.0545614	0.0336897	0.0110598
P-Value	0.00555816		8.15408e-05		0.00133385		2.27172e-05
Normalized interactions/s - Sample1	0.562856	0.925191	0.262201		0.498284	0.789751	0.253694
Normalized interactions/s - Sample2	0.347787	0.797833	0.242974		0.336642	0.863681	0.23234
Normalized interactions/s - Sample3	0.492159	0.875932	0.252758		0.4144	0.867425	0.225279

## Sheet: Figure 6a-h
	panel a)	panel b)	panel c)	panel d)	panel e)	panel f)	panel g)	panel h)
Neu5Ac:	+	+	+	-	-	+	+	+
QM:	WT	IFS#1	OFS#2	OFS#2	IFS #1	WT	IFS#1	OFS#2
P:	P-wt	P-wt	P-wt	P-wt	P-wt	Closed#2	Closed#2	Closed#2
Interactions - Sample1	11527	9589	5189	12198	5848	9518	8072	2882
Interactions - Sample2	11807	9167	5500	10133	4610	9765	9348	3261
Interactions - Sample3	11929	10052	4437	11120	4125	11650	8955	3165
Average	11754.3	9602.67	5042	11150.3	4861	10311	8791.67	3102.67
Interactions/s	13.0604	10.6696	5.60222	12.3893	5.40111	11.4567	9.76852	3.44741
Normalized interactions/s	1	0.816947	0.428948	0.948615	0.41355	0.877208	0.747951	0.263959
SD	0.0157827	0.031195	0.0420022	0.0727344	0.0685226	0.0929603	0.049963	0.0153198
p-Value compared with QM-wt		0.000791325	1.87966e-05	0.18839	0.00132662	0.102375	0.000133826
					0.00213743		0.000136164
Normalized interactions/s - Sample1	0.98066	0.815784	0.441454	1.09396	0.524469	0.809744	0.686725	0.245186
Normalized interactions/s - Sample2	1.00448	0.779883	0.467913	0.908762	0.413441	0.830757	0.795281	0.27743
Normalized interactions/s - Sample3	1.01486	0.855174	0.377478	0.99728	0.369944	0.991124	0.761847	0.269262

## Sheet: Supplementary Fig. 2
HiSiaP wt		CLOSED #1		CLOSED #2		HiSiaQM wt		HiSiaQM no cysteines		IFS #1		IFS #2		OFS #1		OFS #2
ml	A280	ml	A280	ml	A280	ml	A280	ml	A280	ml	A280	ml	A280	ml	A280	A280	ml
-0.007338	-0.265598	-0.007229	-0.345951	-0.007338	-0.340019	1.43	-0.441261	-0.000394	-0.482264	1.41967	-0.421302	-0.000363	-0.44254	-0.000414	-0.290299	-0.0004	-0.530963
-0.004007	-0.265442	-0.003898	-0.221839	-0.004007	-0.157258	1.431	-0.441623	0.000272	-0.452638	1.42023	-0.410528	0.000137	-0.444979	0.000585	-0.499888	0.000266	-0.507547
-0.000676	-0.265415	-0.000567	-0.209759	-0.000676	-0.151704	1.432	-0.441984	0.000938	-0.443888	1.42079	-0.406817	0.000636	-0.469271	0.001584	-0.504216	0.000932	-0.507766
0.002655	-0.265398	0.002764	-0.201234	0.002655	-0.147728	1.433	-0.442345	0.001604	-0.443897	1.42135	-0.406823	0.001135	-0.483287	0.002583	-0.504319	0.001598	-0.50781
0.005986	-0.265392	0.006095	-0.198858	0.005986	-0.144716	1.434	-0.4427	0.002271	-0.443847	1.42191	-0.406792	0.001635	-0.485171	0.003582	-0.504392	0.002265	-0.507836
0.009316	-0.265388	0.009426	-0.198617	0.009316	-0.142088	1.435	-0.443029	0.002937	-0.443774	1.42247	-0.406726	0.002134	-0.486511	0.00458	-0.504473	0.002931	-0.507865
0.012647	-0.265383	0.012757	-0.198379	0.012647	-0.139704	1.435	-0.443341	0.003603	-0.443738	1.42303	-0.406728	0.002633	-0.487521	0.005579	-0.504571	0.003597	-0.507896
0.015978	-0.26537	0.016087	-0.19809	0.015978	-0.137428	1.436	-0.443655	0.004269	-0.443707	1.42359	-0.406709	0.003133	-0.488465	0.006578	-0.504683	0.004263	-0.507919
0.019309	-0.265351	0.019418	-0.197776	0.019309	-0.1351	1.437	-0.443967	0.004935	-0.443652	1.42415	-0.406611	0.003632	-0.489412	0.007577	-0.504802	0.004929	-0.507934
0.02264	-0.265312	0.022749	-0.197344	0.02264	-0.132658	1.438	-0.44428	0.005601	-0.443589	1.42471	-0.406481	0.004132	-0.490338	0.008576	-0.504943	0.005595	-0.507941
0.025971	-0.26526	0.02608	-0.196772	0.025971	-0.13103	1.439	-0.444593	0.006268	-0.443528	1.42527	-0.406406	0.004631	-0.491164	0.009575	-0.505082	0.006261	-0.507935
0.029302	-0.265203	0.029411	-0.195914	0.029302	-0.130901	1.44	-0.444905	0.006934	-0.443468	1.42583	-0.406451	0.00513	-0.491876	0.010574	-0.505146	0.006927	-0.507922
0.032633	-0.265143	0.032742	-0.193591	0.032633	-0.131626	1.44	-0.445219	0.0076	-0.443405	1.42639	-0.406614	0.00563	-0.492601	0.011572	-0.505195	0.007593	-0.507909
0.035964	-0.26508	0.036073	-0.190845	0.035964	-0.132759	1.441	-0.44552	0.008266	-0.443333	1.42695	-0.406878	0.006129	-0.49333	0.012571	-0.505235	0.00826	-0.507901
0.039295	-0.264981	0.039404	-0.187409	0.039294	-0.131553	1.442	-0.445804	0.008932	-0.443258	1.42751	-0.407013	0.006628	-0.494041	0.01357	-0.505277	0.008926	-0.507918
0.042625	-0.264871	0.042735	-0.183527	0.042625	-0.12753	1.443	-0.446087	0.009598	-0.443187	1.42807	-0.407165	0.007128	-0.494657	0.014569	-0.505323	0.009592	-0.507938
0.045956	-0.264765	0.046065	-0.179665	0.045956	-0.111806	1.444	-0.44637	0.010265	-0.443128	1.42863	-0.407344	0.007627	-0.495182	0.015568	-0.50537	0.010258	-0.507964
0.049287	-0.264666	0.049396	-0.17602	0.049287	-0.0790582	1.445	-0.446653	0.010931	-0.443074	1.42919	-0.407537	0.008126	-0.4957	0.016567	-0.505414	0.010924	-0.508008
0.052618	-0.264577	0.052727	-0.172427	0.052618	-0.0443937	1.445	-0.446937	0.011597	-0.443	1.42975	-0.407737	0.008626	-0.496219	0.017566	-0.505441	0.01159	-0.508058
0.055949	-0.264522	0.056058	-0.17011	0.055949	-0.0345316	1.446	-0.447221	0.012263	-0.442904	1.43031	-0.40792	0.009125	-0.496739	0.018564	-0.505463	0.012256	-0.508099
0.05928	-0.264478	0.059389	-0.168482	0.05928	-0.03386	1.447	-0.447542	0.012929	-0.442838	1.43087	-0.408069	0.009625	-0.497035	0.019563	-0.505487	0.012922	-0.508139
0.062611	-0.264403	0.06272	-0.16694	0.062611	-0.0330001	1.448	-0.447929	0.013595	-0.442836	1.43143	-0.408309	0.010124	-0.497294	0.020562	-0.505495	0.013588	-0.508175
0.065942	-0.264314	0.066051	-0.165328	0.065942	-0.032124	1.449	-0.448319	0.014262	-0.44287	1.43199	-0.408562	0.010623	-0.497545	0.021561	-0.505501	0.014255	-0.508193
0.069273	-0.264219	0.069382	-0.163692	0.069272	-0.0316589	1.45	-0.448688	0.014928	-0.442942	1.43255	-0.408789	0.011123	-0.497798	0.02256	-0.505511	0.014921	-0.50821
0.072603	-0.264117	0.072713	-0.161954	0.072603	-0.0313849	1.45	-0.449057	0.015594	-0.443046	1.43311	-0.408989	0.011622	-0.498013	0.023559	-0.505525	0.015587	-0.508227
0.075934	-0.264014	0.076043	-0.160181	0.075934	-0.030564	1.451	-0.449428	0.01626	-0.443132	1.43368	-0.409175	0.012121	-0.498077	0.024558	-0.505541	0.016253	-0.508244
0.079265	-0.263915	0.079374	-0.158254	0.079265	-0.0296766	1.452	-0.449797	0.016926	-0.443185	1.43423	-0.409341	0.012621	-0.498156	0.025556	-0.505555	0.016919	-0.508259
0.082596	-0.263816	0.082705	-0.156089	0.082596	-0.0289061	1.453	-0.450166	0.017592	-0.443231	1.4348	-0.409397	0.01312	-0.49824	0.026555	-0.505562	0.017585	-0.508279
0.085927	-0.263725	0.086036	-0.153811	0.085927	-0.0272807	1.454	-0.450536	0.018259	-0.443282	1.43535	-0.409316	0.013619	-0.498325	0.027554	-0.505573	0.018251	-0.508298
0.089258	-0.263641	0.089367	-0.150477	0.089258	-0.0249239	1.455	-0.450779	0.018925	-0.443347	1.43592	-0.409163	0.014119	-0.498389	0.028553	-0.505582	0.018917	-0.508323
0.092589	-0.263558	0.092698	-0.146848	0.092589	-0.0220744	1.455	-0.450878	0.019591	-0.443417	1.43648	-0.408992	0.014618	-0.498434	0.029552	-0.505574	0.019583	-0.508348
0.09592	-0.263483	0.096029	-0.142464	0.09592	-0.0182761	1.456	-0.450933	0.020257	-0.443489	1.43704	-0.408839	0.015118	-0.498497	0.030551	-0.505562	0.02025	-0.508345
0.099251	-0.263418	0.09936	-0.137617	0.099251	-0.014234	1.457	-0.450979	0.020923	-0.443567	1.4376	-0.408721	0.015617	-0.498564	0.03155	-0.505523	0.020916	-0.508338
0.102582	-0.263359	0.102691	-0.13231	0.102581	-0.0111883	1.458	-0.451025	0.02159	-0.443637	1.43816	-0.408622	0.016116	-0.498631	0.032548	-0.505443	0.021582	-0.508351
0.105912	-0.263318	0.106022	-0.126347	0.105912	-0.00879075	1.459	-0.45107	0.022256	-0.443712	1.43872	-0.408499	0.016616	-0.498666	0.033547	-0.505369	0.022248	-0.508379
0.109243	-0.263291	0.109352	-0.12029	0.109243	-0.00689944	1.46	-0.451116	0.022922	-0.443808	1.43928	-0.408312	0.017115	-0.498662	0.034546	-0.505366	0.022914	-0.508402
0.112574	-0.26327	0.112683	-0.113668	0.112574	-0.00545173	1.46	-0.451162	0.023588	-0.443909	1.43984	-0.408038	0.017614	-0.498636	0.035545	-0.505365	0.02358	-0.508399
0.115905	-0.263256	0.116014	-0.108285	0.115905	-0.00369241	1.461	-0.451167	0.024254	-0.443966	1.4404	-0.407915	0.018114	-0.498606	0.036544	-0.505353	0.024246	-0.508389
0.119236	-0.263251	0.119345	-0.102578	0.119236	-0.00138233	1.462	-0.45107	0.02492	-0.443969	1.44096	-0.407834	0.018613	-0.498581	0.037543	-0.505337	0.024912	-0.508399
0.122567	-0.263283	0.122676	-0.09683	0.122567	-0.00128685	1.463	-0.450893	0.025587	-0.444	1.44152	-0.407745	0.019112	-0.498573	0.038542	-0.505318	0.025578	-0.508413
0.125898	-0.263328	0.126007	-0.091218	0.125898	-0.00319183	1.464	-0.450696	0.026253	-0.444081	1.44208	-0.407676	0.019612	-0.498529	0.03954	-0.505312	0.026245	-0.508436
0.129229	-0.263368	0.129338	-0.0840409	0.129229	-0.0162425	1.465	-0.450489	0.026919	-0.444171	1.44264	-0.407674	0.020111	-0.498472	0.040539	-0.505313	0.026911	-0.508464
0.13256	-0.263406	0.132669	-0.0761356	0.132559	-0.0466515	1.465	-0.450281	0.027585	-0.444282	1.4432	-0.407751	0.020611	-0.498414	0.041538	-0.505313	0.027577	-0.508479
0.135891	-0.263438	0.136	-0.0671328	0.13589	-0.0798318	1.466	-0.450074	0.028251	-0.444405	1.44376	-0.407952	0.02111	-0.498356	0.042537	-0.505314	0.028243	-0.508498
0.139221	-0.26344	0.13933	-0.0560953	0.139221	-0.0886274	1.467	-0.449866	0.028917	-0.444524	1.44432	-0.408121	0.021609	-0.498303	0.043536	-0.50533	0.028909	-0.508517
0.142552	-0.263431	0.142661	-0.0436244	0.142552	-0.0878081	1.468	-0.449659	0.029584	-0.44462	1.44488	-0.408233	0.022109	-0.498304	0.044535	-0.505351	0.029575	-0.508514
0.145883	-0.263453	0.145992	-0.0298629	0.145883	-0.0870425	1.469	-0.449456	0.03025	-0.444643	1.44544	-0.408259	0.022608	-0.49831	0.045534	-0.505389	0.030241	-0.508515
0.149214	-0.263489	0.149323	-0.0158052	0.149214	-0.0865409	1.469	-0.449266	0.030916	-0.444597	1.446	-0.408162	0.023107	-0.498317	0.046532	-0.505427	0.030907	-0.508511
0.152545	-0.263525	0.152654	-0.00103303	0.152545	-0.0862259	1.47	-0.44908	0.031582	-0.444533	1.44656	-0.4079	0.023607	-0.498327	0.047531	-0.505453	0.031573	-0.508499
0.155876	-0.263567	0.155985	0.0139009	0.155876	-0.0859389	1.471	-0.448892	0.032248	-0.444456	1.44712	-0.40781	0.024106	-0.498346	0.04853	-0.50546	0.032239	-0.508517
0.159207	-0.263611	0.159316	0.0291901	0.159207	-0.0861959	1.472	-0.448706	0.032914	-0.444401	1.44768	-0.407766	0.024606	-0.498377	0.049529	-0.505469	0.032906	-0.50858
0.162538	-0.26365	0.162647	0.0446659	0.162537	-0.0864835	1.473	-0.448519	0.033581	-0.444376	1.44824	-0.407634	0.025105	-0.498409	0.050528	-0.50546	0.033572	-0.508634
0.165869	-0.263687	0.165978	0.0601215	0.165868	-0.0868578	1.474	-0.448332	0.034247	-0.444354	1.4488	-0.407475	0.025604	-0.498442	0.051527	-0.505442	0.034238	-0.508666
0.1692	-0.263716	0.169308	0.0758129	0.169199	-0.0883965	1.474	-0.448145	0.034913	-0.444336	1.44936	-0.407342	0.026104	-0.498479	0.052526	-0.505137	0.034904	-0.508696
0.17253	-0.263737	0.172639	0.0904255	0.17253	-0.0907877	1.475	-0.447962	0.035579	-0.444337	1.44992	-0.407237	0.026603	-0.498494	0.053525	-0.504486	0.03557	-0.508702
0.175861	-0.263759	0.17597	0.105202	0.175861	-0.0937935	1.476	-0.4478	0.036245	-0.444325	1.45048	-0.407274	0.027102	-0.498502	0.054523	-0.503307	0.036236	-0.508702
0.179192	-0.263776	0.179301	0.119467	0.179192	-0.0977804	1.477	-0.447663	0.036911	-0.444284	1.45104	-0.407274	0.027602	-0.49851	0.055522	-0.499109	0.036902	-0.508735
0.182523	-0.263788	0.182632	0.133341	0.182523	-0.102213	1.478	-0.447528	0.037578	-0.44425	1.4516	-0.407148	0.028101	-0.498516	0.056521	-0.494844	0.037568	-0.508773
0.185854	-0.263793	0.185963	0.146833	0.185854	-0.105714	1.479	-0.447395	0.038244	-0.444264	1.45216	-0.406974	0.0286	-0.498528	0.05752	-0.486139	0.038234	-0.50879
0.189185	-0.263795	0.189294	0.159624	0.189185	-0.108663	1.479	-0.447262	0.03891	-0.444294	1.45272	-0.406804	0.0291	-0.498572	0.058519	-0.476485	0.038901	-0.508795
0.192516	-0.263793	0.192625	0.17235	0.192516	-0.111276	1.48	-0.447128	0.039576	-0.444288	1.45328	-0.406652	0.029599	-0.498618	0.059518	-0.464948	0.039567	-0.508807
0.195847	-0.263788	0.195956	0.184216	0.195846	-0.113462	1.481	-0.446994	0.040242	-0.444274	1.45384	-0.406559	0.030099	-0.498665	0.060517	-0.452601	0.040233	-0.508823
0.199178	-0.263775	0.199286	0.195967	0.199177	-0.115241	1.482	-0.446861	0.040908	-0.444324	1.4544	-0.406656	0.030598	-0.498698	0.061515	-0.442377	0.040899	-0.508831
0.202508	-0.263751	0.202617	0.207029	0.202508	-0.117229	1.483	-0.446737	0.041575	-0.44444	1.45496	-0.406885	0.031097	-0.498727	0.062514	-0.43527	0.041565	-0.508834
0.205839	-0.263721	0.205948	0.217827	0.205839	-0.119562	1.484	-0.446631	0.042241	-0.444526	1.45552	-0.407007	0.031597	-0.498754	0.063513	-0.42872	0.042231	-0.508856
0.20917	-0.26369	0.209279	0.228839	0.20917	-0.12199	1.484	-0.446527	0.042907	-0.444539	1.45608	-0.407138	0.032096	-0.49878	0.064512	-0.415062	0.042897	-0.508874
0.212501	-0.263659	0.21261	0.238495	0.212501	-0.124306	1.485	-0.446425	0.043573	-0.444509	1.45664	-0.407377	0.032595	-0.49881	0.065511	-0.398964	0.043563	-0.508896
0.215832	-0.263626	0.215941	0.248226	0.215832	-0.126427	1.486	-0.446323	0.044239	-0.444454	1.4572	-0.407406	0.033095	-0.498852	0.06651	-0.386926	0.044229	-0.508914
0.219163	-0.263589	0.219272	0.257098	0.219163	-0.128251	1.487	-0.446221	0.044905	-0.444394	1.45776	-0.407425	0.033594	-0.498914	0.067509	-0.379461	0.044896	-0.50892
0.222494	-0.263551	0.222603	0.264966	0.222494	-0.12954	1.488	-0.446119	0.045572	-0.44435	1.45832	-0.407357	0.034093	-0.498976	0.068507	-0.373544	0.045562	-0.508926
0.225825	-0.263511	0.225934	0.271909	0.225824	-0.130864	1.489	-0.446017	0.046238	-0.444331	1.45888	-0.407215	0.034593	-0.499039	0.069506	-0.369602	0.046228	-0.50895
0.229156	-0.263469	0.229264	0.277562	0.229155	-0.132554	1.489	-0.445918	0.046904	-0.444355	1.45944	-0.407027	0.035092	-0.499112	0.070505	-0.366153	0.046894	-0.508972
0.232487	-0.263416	0.232595	0.282594	0.232486	-0.134582	1.49	-0.445842	0.04757	-0.444428	1.46	-0.406885	0.035592	-0.499194	0.071504	-0.363289	0.04756	-0.509019
0.235817	-0.263363	0.235926	0.286723	0.235817	-0.136576	1.491	-0.445791	0.048236	-0.4445	1.46056	-0.406925	0.036091	-0.499277	0.072503	-0.360641	0.048226	-0.509079
0.239148	-0.263302	0.239257	0.289671	0.239148	-0.138601	1.492	-0.445728	0.048903	-0.444563	1.46112	-0.407044	0.03659	-0.499357	0.073502	-0.356798	0.048892	-0.509109
0.242479	-0.263236	0.242588	0.291907	0.242479	-0.140111	1.493	-0.445658	0.049569	-0.444625	1.46168	-0.407192	0.03709	-0.49944	0.074501	-0.351626	0.049558	-0.509092
0.24581	-0.263163	0.245919	0.293434	0.24581	-0.141369	1.494	-0.445588	0.050235	-0.444684	1.46224	-0.407308	0.037589	-0.499486	0.075499	-0.346042	0.050224	-0.509077
0.249141	-0.263071	0.24925	0.294421	0.249141	-0.142445	1.494	-0.445519	0.050901	-0.444745	1.4628	-0.40735	0.038088	-0.499529	0.076498	-0.339332	0.050891	-0.509073
0.252472	-0.262971	0.252581	0.294879	0.252472	-0.143093	1.495	-0.445449	0.051567	-0.44479	1.46336	-0.407308	0.038588	-0.499572	0.077497	-0.332553	0.051557	-0.509069
0.255803	-0.262853	0.255912	0.295025	0.255802	-0.143245	1.496	-0.445379	0.052233	-0.444785	1.46392	-0.407209	0.039087	-0.499616	0.078496	-0.325104	0.052223	-0.509071
0.259134	-0.262717	0.259242	0.294719	0.259133	-0.143142	1.497	-0.445314	0.0529	-0.444764	1.46448	-0.407121	0.039586	-0.499652	0.079495	-0.317663	0.052889	-0.509064
0.262465	-0.262565	0.262573	0.294063	0.262464	-0.142962	1.498	-0.445264	0.053566	-0.444801	1.46504	-0.407	0.040086	-0.499667	0.080494	-0.313022	0.053555	-0.509056
0.265796	-0.2624	0.265904	0.293221	0.265795	-0.142646	1.499	-0.445215	0.054232	-0.444888	1.4656	-0.406897	0.040585	-0.499665	0.081493	-0.30928	0.054221	-0.509053
0.269126	-0.262231	0.269235	0.292139	0.269126	-0.142337	1.499	-0.445143	0.054898	-0.444943	1.46616	-0.406913	0.041085	-0.499657	0.082491	-0.309145	0.054887	-0.509051
0.272457	-0.26204	0.272566	0.290891	0.272457	-0.142058	1.5	-0.445071	0.055564	-0.444929	1.46672	-0.406965	0.041584	-0.499648	0.08349	-0.30947	0.055553	-0.509047
0.275788	-0.261843	0.275897	0.289348	0.275788	-0.141687	1.501	-0.444999	0.05623	-0.444896	1.46728	-0.406936	0.042083	-0.499667	0.084489	-0.311287	0.056219	-0.509041
0.279119	-0.261631	0.279228	0.287561	0.279119	-0.141134	1.502	-0.444927	0.056897	-0.444899	1.46785	-0.406883	0.042583	-0.4997	0.085488	-0.312599	0.056886	-0.509058
0.28245	-0.261416	0.282559	0.285535	0.28245	-0.140826	1.503	-0.444856	0.057563	-0.444927	1.4684	-0.40677	0.043082	-0.499674	0.086487	-0.312167	0.057552	-0.509096
0.285781	-0.2612	0.28589	0.282813	0.285781	-0.140753	1.504	-0.444784	0.058229	-0.444941	1.46897	-0.406521	0.043581	-0.499642	0.087486	-0.308782	0.058218	-0.509122
0.289112	-0.260971	0.289221	0.279427	0.289111	-0.140487	1.504	-0.444716	0.058895	-0.44495	1.46952	-0.40626	0.044081	-0.49961	0.088485	-0.305884	0.058884	-0.509103
0.292443	-0.260737	0.292551	0.275308	0.292442	-0.1398	1.505	-0.44465	0.059561	-0.444987	1.47009	-0.405988	0.04458	-0.499615	0.089483	-0.310684	0.05955	-0.509071
0.295774	-0.260491	0.295882	0.270784	0.295773	-0.138871	1.506	-0.444564	0.060227	-0.445059	1.47065	-0.405643	0.045079	-0.499664	0.090482	-0.316748	0.060216	-0.509045
0.299105	-0.260242	0.299213	0.265601	0.299104	-0.137914	1.507	-0.444471	0.060894	-0.445132	1.47121	-0.405153	0.045579	-0.499761	0.091481	-0.31823	0.060882	-0.509028
0.302435	-0.259987	0.302544	0.260081	0.302435	-0.136978	1.508	-0.444377	0.06156	-0.445199	1.47177	-0.40489	0.046078	-0.499861	0.09248	-0.315445	0.061548	-0.509012
0.305766	-0.259726	0.305875	0.254705	0.305766	-0.136481	1.509	-0.444284	0.062226	-0.445263	1.47233	-0.404602	0.046578	-0.499955	0.093479	-0.311447	0.062214	-0.508991
0.309097	-0.25946	0.309206	0.249201	0.309097	-0.136302	1.509	-0.444191	0.062892	-0.445312	1.47289	-0.404276	0.047077	-0.499996	0.094478	-0.305827	0.062881	-0.508971
0.312428	-0.259182	0.312537	0.24376	0.312428	-0.135931	1.51	-0.444097	0.063558	-0.445295	1.47345	-0.403978	0.047576	-0.500039	0.095477	-0.300224	0.063547	-0.508949
0.315759	-0.25891	0.315868	0.238423	0.315759	-0.135173	1.511	-0.444003	0.064224	-0.445245	1.47401	-0.40377	0.048076	-0.500085	0.096475	-0.293601	0.064213	-0.508925
0.31909	-0.258648	0.319199	0.233097	0.319089	-0.13433	1.512	-0.44391	0.064891	-0.445097	1.47457	-0.40362	0.048575	-0.500132	0.097474	-0.285732	0.064879	-0.508877
0.322421	-0.258394	0.322529	0.228548	0.32242	-0.133404	1.513	-0.443806	0.065557	-0.444779	1.47513	-0.402963	0.049074	-0.500169	0.098473	-0.279069	0.065545	-0.508816
0.325752	-0.258149	0.32586	0.22407	0.325751	-0.132189	1.514	-0.443688	0.066223	-0.444454	1.47569	-0.402673	0.049574	-0.500195	0.099472	-0.272433	0.066211	-0.50875
0.329083	-0.257911	0.329191	0.219859	0.329082	-0.130847	1.514	-0.443571	0.066889	-0.444087	1.47625	-0.402508	0.050073	-0.500137	0.100471	-0.265976	0.066877	-0.508672
0.332413	-0.257692	0.332522	0.215664	0.332413	-0.12957	1.515	-0.443457	0.067555	-0.443721	1.47681	-0.40241	0.050573	-0.500073	0.10147	-0.262668	0.067543	-0.508589
0.335744	-0.257483	0.335853	0.21139	0.335744	-0.128555	1.516	-0.443343	0.068221	-0.443384	1.47737	-0.40239	0.051072	-0.50001	0.102469	-0.260629	0.068209	-0.508453
0.339075	-0.257295	0.339184	0.207049	0.339075	-0.127959	1.517	-0.443225	0.068888	-0.443064	1.47793	-0.402383	0.051571	-0.49997	0.103467	-0.25908	0.068876	-0.508311
0.342406	-0.257118	0.342515	0.202383	0.342406	-0.127455	1.518	-0.443107	0.069554	-0.442768	1.47849	-0.402427	0.052071	-0.499205	0.104466	-0.256728	0.069542	-0.508187
0.345737	-0.25695	0.345846	0.197723	0.345737	-0.126954	1.519	-0.442988	0.07022	-0.442434	1.47905	-0.402453	0.05257	-0.496685	0.105465	-0.254205	0.070208	-0.508068
0.349068	-0.2568	0.349177	0.192687	0.349067	-0.126341	1.519	-0.442863	0.070886	-0.442061	1.47961	-0.402618	0.053069	-0.494091	0.106464	-0.253316	0.070874	-0.507923
0.352399	-0.256661	0.352507	0.187594	0.352398	-0.125555	1.52	-0.442726	0.071552	-0.441716	1.48017	-0.402841	0.053569	-0.49149	0.107463	-0.252864	0.07154	-0.507753
0.35573	-0.256544	0.355838	0.182341	0.355729	-0.124494	1.521	-0.442585	0.072218	-0.44141	1.48073	-0.403111	0.054068	-0.488854	0.108462	-0.253578	0.072206	-0.507581
0.359061	-0.256432	0.359169	0.176989	0.35906	-0.123252	1.522	-0.442444	0.072885	-0.44116	1.48129	-0.403585	0.054567	-0.48455	0.109461	-0.254426	0.072872	-0.507411
0.362392	-0.256332	0.3625	0.171758	0.362391	-0.122135	1.523	-0.442303	0.073551	-0.440896	1.48185	-0.403988	0.055067	-0.479108	0.110459	-0.257437	0.073538	-0.507235
0.365722	-0.256234	0.365831	0.166503	0.365722	-0.121191	1.524	-0.442163	0.074217	-0.44049	1.48241	-0.40427	0.055566	-0.473651	0.111458	-0.260756	0.074204	-0.507037
0.369053	-0.256133	0.369162	0.161877	0.369053	-0.120242	1.524	-0.442022	0.074883	-0.439981	1.48297	-0.404669	0.056066	-0.46819	0.112457	-0.262493	0.07487	-0.506836
0.372384	-0.25604	0.372493	0.158571	0.372384	-0.119229	1.525	-0.441881	0.075549	-0.439536	1.48353	-0.405178	0.056565	-0.462705	0.113456	-0.263079	0.075537	-0.506659
0.375715	-0.255942	0.375824	0.155911	0.375715	-0.118257	1.526	-0.44174	0.076215	-0.439323	1.48409	-0.405679	0.057064	-0.455613	0.114455	-0.26374	0.076203	-0.506485
0.379046	-0.255851	0.379155	0.153414	0.379045	-0.117472	1.527	-0.441597	0.076882	-0.439109	1.48465	-0.406021	0.057564	-0.448477	0.115454	-0.264835	0.076869	-0.506293
0.382377	-0.255756	0.382485	0.15094	0.382376	-0.116819	1.528	-0.441457	0.077548	-0.438898	1.48521	-0.406191	0.058063	-0.4413	0.116453	-0.266106	0.077535	-0.506073
0.385708	-0.255658	0.385816	0.148485	0.385707	-0.116183	1.529	-0.441316	0.078214	-0.438697	1.48577	-0.40641	0.058562	-0.434198	0.117451	-0.267213	0.078201	-0.505853
0.389039	-0.255553	0.389147	0.145547	0.389038	-0.115565	1.529	-0.441174	0.07888	-0.438532	1.48633	-0.406605	0.059062	-0.427743	0.11845	-0.268267	0.078867	-0.505632
0.39237	-0.255439	0.392478	0.142667	0.392369	-0.114974	1.53	-0.441033	0.079546	-0.438415	1.48689	-0.406858	0.059561	-0.422215	0.119449	-0.268936	0.079533	-0.505408
0.395701	-0.255335	0.395809	0.139457	0.3957	-0.114266	1.531	-0.440892	0.080213	-0.43837	1.48745	-0.407149	0.06006	-0.416832	0.120448	-0.269367	0.080199	-0.505189
0.399031	-0.255237	0.39914	0.13613	0.399031	-0.113427	1.532	-0.440751	0.080879	-0.43841	1.48801	-0.407394	0.06056	-0.411288	0.121447	-0.270127	0.080865	-0.504967
0.402362	-0.255138	0.402471	0.132943	0.402362	-0.112592	1.533	-0.440613	0.081545	-0.438558	1.48857	-0.407529	0.061059	-0.405459	0.122446	-0.271464	0.081532	-0.504772
0.405693	-0.255037	0.405802	0.129868	0.405693	-0.111915	1.534	-0.440486	0.082211	-0.438881	1.48913	-0.407687	0.061559	-0.397006	0.123445	-0.272752	0.082198	-0.504629
0.409024	-0.254935	0.409133	0.127029	0.409024	-0.111553	1.534	-0.440356	0.082877	-0.439218	1.48969	-0.407774	0.062058	-0.385586	0.124443	-0.275206	0.082864	-0.504502
0.412355	-0.254835	0.412463	0.124078	0.412354	-0.111431	1.535	-0.440225	0.083543	-0.439602	1.49025	-0.407803	0.062557	-0.373336	0.125442	-0.278537	0.08353	-0.504372
0.415686	-0.254738	0.415794	0.121384	0.415685	-0.111303	1.536	-0.440095	0.08421	-0.439987	1.49081	-0.40781	0.063057	-0.361101	0.126441	-0.280405	0.084196	-0.504246
0.419017	-0.254643	0.419125	0.118693	0.419016	-0.111129	1.537	-0.439965	0.084876	-0.440359	1.49137	-0.407845	0.063556	-0.348877	0.12744	-0.281078	0.084862	-0.504193
0.422348	-0.254559	0.422456	0.11597	0.422347	-0.110981	1.538	-0.439834	0.085542	-0.440737	1.49193	-0.407876	0.064055	-0.33666	0.128439	-0.282162	0.085528	-0.504163
0.425679	-0.254483	0.425787	0.113539	0.425678	-0.110928	1.539	-0.439703	0.086208	-0.441147	1.49249	-0.407504	0.064555	-0.324513	0.129438	-0.284356	0.086194	-0.504132
0.429009	-0.254407	0.429118	0.111025	0.429009	-0.110983	1.539	-0.439574	0.086874	-0.441605	1.49305	-0.406461	0.065054	-0.312331	0.130437	-0.286653	0.08686	-0.504105
0.43234	-0.254332	0.432449	0.108865	0.43234	-0.111193	1.54	-0.439454	0.08754	-0.442048	1.49361	-0.404359	0.065553	-0.300072	0.131435	-0.287227	0.087527	-0.504097
0.435671	-0.254256	0.43578	0.106823	0.435671	-0.11138	1.541	-0.439361	0.088207	-0.442448	1.49417	-0.400983	0.066053	-0.289678	0.132434	-0.28712	0.088193	-0.504127
0.439002	-0.25418	0.439111	0.105019	0.439002	-0.111689	1.542	-0.439269	0.088873	-0.442845	1.49473	-0.396018	0.066552	-0.283297	0.133433	-0.286901	0.088859	-0.504166
0.442333	-0.254112	0.442441	0.103359	0.442332	-0.112305	1.543	-0.439176	0.089539	-0.443248	1.49529	-0.388577	0.067052	-0.278812	0.134432	-0.287164	0.089525	-0.504213
0.445664	-0.254055	0.445772	0.10169	0.445663	-0.113093	1.544	-0.439083	0.090205	-0.443696	1.49585	-0.378308	0.067551	-0.274325	0.135431	-0.287688	0.090191	-0.504272
0.448995	-0.254011	0.449103	0.100079	0.448994	-0.113846	1.544	-0.43899	0.090871	-0.444242	1.49641	-0.366254	0.06805	-0.269873	0.13643	-0.288174	0.090857	-0.504343
0.452326	-0.253973	0.452434	0.0982896	0.452325	-0.114659	1.545	-0.438897	0.091537	-0.444898	1.49697	-0.352641	0.06855	-0.267162	0.137429	-0.288521	0.091523	-0.504406
0.455657	-0.253942	0.455765	0.0953613	0.455656	-0.115555	1.546	-0.438804	0.092204	-0.445462	1.49753	-0.337203	0.069049	-0.265989	0.138428	-0.288947	0.092189	-0.504466
0.458988	-0.253927	0.459096	0.0918571	0.458987	-0.116419	1.547	-0.438717	0.09287	-0.445836	1.49809	-0.319977	0.069548	-0.26509	0.139426	-0.289781	0.092855	-0.504538
0.462318	-0.253921	0.462427	0.088214	0.462318	-0.117186	1.548	-0.43862	0.093536	-0.446217	1.49865	-0.301985	0.070048	-0.26417	0.140425	-0.290745	0.093522	-0.504618
0.465649	-0.253931	0.465758	0.0845778	0.465649	-0.117917	1.549	-0.438419	0.094202	-0.446598	1.49921	-0.282669	0.070547	-0.26319	0.141424	-0.291559	0.094188	-0.504731
0.46898	-0.253952	0.469089	0.0810514	0.46898	-0.11877	1.549	-0.438205	0.094868	-0.44698	1.49977	-0.262471	0.071046	-0.262092	0.142423	-0.292311	0.094854	-0.504865
0.472311	-0.253986	0.47242	0.0780191	0.47231	-0.119657	1.55	-0.437991	0.095534	-0.447316	1.50033	-0.241989	0.071546	-0.260937	0.143422	-0.293138	0.09552	-0.505008
0.475642	-0.254039	0.47575	0.0751653	0.475641	-0.120565	1.551	-0.437777	0.096201	-0.447608	1.50089	-0.221442	0.072045	-0.259788	0.144421	-0.294048	0.096186	-0.505147
0.478973	-0.2541	0.479081	0.0727542	0.478972	-0.121632	1.552	-0.437562	0.096867	-0.447879	1.50145	-0.200995	0.072545	-0.258635	0.14542	-0.294742	0.096852	-0.505287
0.482304	-0.254162	0.482412	0.0705942	0.482303	-0.12284	1.553	-0.437348	0.097533	-0.448112	1.50202	-0.180739	0.073044	-0.257301	0.146418	-0.295266	0.097518	-0.505429
0.485635	-0.254223	0.485743	0.0683015	0.485634	-0.124017	1.554	-0.437135	0.098199	-0.448342	1.50257	-0.160098	0.073543	-0.255766	0.147417	-0.296249	0.098184	-0.505567
0.488966	-0.254285	0.489074	0.0659289	0.488965	-0.125037	1.554	-0.43689	0.098865	-0.448556	1.50314	-0.140343	0.074043	-0.254174	0.148416	-0.297964	0.09885	-0.505667
0.492297	-0.254355	0.492405	0.0634511	0.492296	-0.12608	1.555	-0.436459	0.099531	-0.448767	1.5037	-0.122897	0.074542	-0.252575	0.149415	-0.29959	0.099517	-0.505766
0.495627	-0.254424	0.495736	0.061059	0.495627	-0.127083	1.556	-0.435813	0.100198	-0.448971	1.50425	-0.107291	0.075041	-0.251021	0.150414	-0.30022	0.100183	-0.505881
0.498958	-0.254495	0.499067	0.0587141	0.498958	-0.12799	1.557	-0.435164	0.100864	-0.449174	1.50482	-0.0925445	0.075541	-0.249099	0.151413	-0.300483	0.100849	-0.506007
0.502289	-0.254565	0.502398	0.0565256	0.502289	-0.128826	1.558	-0.434518	0.10153	-0.449363	1.50538	-0.0778401	0.07604	-0.246917	0.152412	-0.300984	0.101515	-0.506119
0.50562	-0.254624	0.505728	0.0545868	0.505619	-0.129658	1.559	-0.43387	0.102196	-0.449516	1.50594	-0.0633536	0.07654	-0.244713	0.15341	-0.302075	0.102181	-0.506219
0.508951	-0.254681	0.509059	0.0527046	0.50895	-0.130553	1.559	-0.433223	0.102862	-0.449654	1.5065	-0.0481374	0.077039	-0.242984	0.154409	-0.30334	0.102847	-0.506318
0.512282	-0.254741	0.51239	0.0510248	0.512281	-0.131407	1.56	-0.432576	0.103528	-0.449791	1.50706	-0.0329819	0.077538	-0.242728	0.155408	-0.304889	0.103513	-0.506405
0.515613	-0.254808	0.515721	0.0494091	0.515612	-0.132213	1.561	-0.431931	0.104195	-0.449948	1.50762	-0.0171662	0.078038	-0.243267	0.156407	-0.30656	0.104179	-0.506485
0.518944	-0.254878	0.519052	0.0478208	0.518943	-0.133113	1.562	-0.431321	0.104861	-0.450111	1.50818	-0.000304174	0.078537	-0.243868	0.157406	-0.308171	0.104845	-0.506545
0.522275	-0.254949	0.522383	0.0462397	0.522274	-0.134086	1.563	-0.430817	0.105527	-0.45027	1.50874	0.0177936	0.079036	-0.244474	0.158405	-0.309711	0.105512	-0.506591
0.525605	-0.25502	0.525714	0.0446031	0.525605	-0.13498	1.564	-0.430337	0.106193	-0.450391	1.5093	0.0373241	0.079536	-0.246213	0.159404	-0.310805	0.106178	-0.506626
0.528936	-0.255085	0.529045	0.043012	0.528936	-0.135757	1.564	-0.429853	0.106859	-0.45045	1.50986	0.0582832	0.080035	-0.248674	0.160402	-0.311988	0.106844	-0.506661
0.532267	-0.255146	0.532376	0.0413649	0.532267	-0.136547	1.565	-0.429371	0.107525	-0.450492	1.51042	0.0794381	0.080534	-0.250826	0.161401	-0.313406	0.10751	-0.5067
0.535598	-0.25521	0.535706	0.039826	0.535597	-0.137276	1.566	-0.428889	0.108192	-0.450552	1.51098	0.101498	0.081034	-0.252778	0.1624	-0.31484	0.108176	-0.506751
0.538929	-0.255284	0.539037	0.0381751	0.538928	-0.138037	1.567	-0.428407	0.108858	-0.450637	1.51154	0.124474	0.081533	-0.254749	0.163399	-0.316083	0.108842	-0.506809
0.54226	-0.255361	0.542368	0.0363891	0.542259	-0.13891	1.568	-0.427927	0.109524	-0.450701	1.5121	0.148256	0.082033	-0.257829	0.164398	-0.317081	0.109508	-0.50686
0.545591	-0.255434	0.545699	0.0347017	0.54559	-0.139869	1.569	-0.427457	0.11019	-0.450743	1.51266	0.172885	0.082532	-0.260326	0.165397	-0.318092	0.110174	-0.5069
0.548922	-0.255503	0.54903	0.0329169	0.548921	-0.140834	1.569	-0.427007	0.110856	-0.450758	1.51322	0.197738	0.083031	-0.262128	0.166396	-0.319471	0.11084	-0.506928
0.552253	-0.255568	0.552361	0.0310813	0.552252	-0.141665	1.57	-0.426567	0.111523	-0.450723	1.51378	0.222391	0.083531	-0.263869	0.167394	-0.320929	0.111506	-0.506898
0.555584	-0.255641	0.555692	0.0292141	0.555583	-0.142433	1.571	-0.426121	0.112189	-0.450655	1.51434	0.245998	0.08403	-0.265404	0.168393	-0.322195	0.112173	-0.506831
0.558914	-0.255713	0.559023	0.0273277	0.558914	-0.143168	1.572	-0.425676	0.112855	-0.450512	1.5149	0.269472	0.084529	-0.265329	0.169392	-0.323406	0.112839	-0.506721
0.562245	-0.255781	0.562354	0.0253453	0.562245	-0.1439	1.573	-0.425232	0.113521	-0.450276	1.51546	0.292966	0.085029	-0.262112	0.170391	-0.324694	0.113505	-0.506555
0.565576	-0.255848	0.565684	0.0232303	0.565575	-0.144625	1.573	-0.424787	0.114187	-0.449916	1.51602	0.315849	0.085528	-0.257821	0.17139	-0.326321	0.114171	-0.50634
0.568907	-0.255916	0.569015	0.0211941	0.568906	-0.145355	1.574	-0.424343	0.114853	-0.449352	1.51658	0.337927	0.086027	-0.253543	0.172389	-0.328069	0.114837	-0.506036
0.572238	-0.255988	0.572346	0.0191223	0.572237	-0.146135	1.575	-0.423899	0.11552	-0.448768	1.51714	0.359914	0.086527	-0.252236	0.173388	-0.329518	0.115503	-0.505684
0.575569	-0.256058	0.575677	0.017156	0.575568	-0.146839	1.576	-0.42349	0.116186	-0.448018	1.5177	0.381276	0.087026	-0.250043	0.174386	-0.330868	0.116169	-0.505196
0.5789	-0.256126	0.579008	0.0152107	0.578899	-0.147476	1.577	-0.423248	0.116852	-0.447118	1.51826	0.40174	0.087526	-0.245515	0.175385	-0.332613	0.116835	-0.50463
0.582231	-0.256192	0.582339	0.0132435	0.58223	-0.148146	1.578	-0.423072	0.117518	-0.446153	1.51882	0.421164	0.088025	-0.240325	0.176384	-0.334331	0.117501	-0.503992
0.585562	-0.256254	0.58567	0.011184	0.585561	-0.148855	1.578	-0.422896	0.118184	-0.44514	1.51938	0.439444	0.088524	-0.235199	0.177383	-0.33566	0.118168	-0.503293
0.588893	-0.256313	0.589001	0.00900361	0.588892	-0.149534	1.579	-0.42272	0.11885	-0.444146	1.51994	0.456494	0.089024	-0.230031	0.178382	-0.33645	0.118834	-0.502555
0.592223	-0.25637	0.592332	0.00681813	0.592223	-0.150142	1.58	-0.422544	0.119517	-0.443092	1.5205	0.472984	0.089523	-0.232974	0.179381	-0.337073	0.1195	-0.501753
0.595554	-0.256424	0.595662	0.00456494	0.595554	-0.150798	1.581	-0.422368	0.120183	-0.442028	1.52106	0.489081	0.090022	-0.239077	0.18038	-0.337591	0.120166	-0.500926
0.598885	-0.256473	0.598993	0.00233951	0.598884	-0.151509	1.582	-0.422192	0.120849	-0.44097	1.52162	0.504139	0.090522	-0.245182	0.181378	-0.338273	0.120832	-0.500124
0.602216	-0.256525	0.602324	0.000174279	0.602215	-0.152163	1.583	-0.422019	0.121515	-0.439918	1.52218	0.518556	0.091021	-0.249049	0.182377	-0.33921	0.121498	-0.49933
0.605547	-0.256582	0.605655	-0.00193101	0.605546	-0.152751	1.583	-0.421877	0.122181	-0.438863	1.52274	0.532437	0.09152	-0.248662	0.183376	-0.340515	0.122164	-0.498507
0.608878	-0.256638	0.608986	-0.00393681	0.608877	-0.153301	1.584	-0.421862	0.122847	-0.4378	1.5233	0.545075	0.09202	-0.246904	0.184375	-0.341815	0.12283	-0.497652
0.612209	-0.256694	0.612317	-0.00589561	0.612208	-0.153805	1.585	-0.421847	0.123514	-0.436764	1.52386	0.556549	0.092519	-0.245116	0.185374	-0.342862	0.123496	-0.496771
0.61554	-0.256748	0.615648	-0.007765	0.615539	-0.15423	1.586	-0.421832	0.12418	-0.435649	1.52442	0.567001	0.093019	-0.243348	0.186373	-0.343821	0.124163	-0.495862
0.618871	-0.256802	0.618979	-0.00959596	0.61887	-0.154812	1.587	-0.421816	0.124846	-0.434508	1.52498	0.576569	0.093518	-0.239483	0.187372	-0.344937	0.124829	-0.494942
0.622202	-0.256849	0.62231	-0.0112372	0.622201	-0.155421	1.588	-0.421801	0.125512	-0.433359	1.52554	0.585089	0.094017	-0.234827	0.18837	-0.346194	0.125495	-0.494017
0.625532	-0.256891	0.625641	-0.0126785	0.625532	-0.15588	1.588	-0.421786	0.126178	-0.432238	1.5261	0.592418	0.094517	-0.230371	0.189369	-0.347315	0.126161	-0.493099
0.628863	-0.256934	0.628971	-0.0140535	0.628862	-0.156185	1.589	-0.421789	0.126844	-0.431149	1.52666	0.598452	0.095016	-0.225725	0.190368	-0.348432	0.126827	-0.492156
0.632194	-0.25698	0.632302	-0.0153249	0.632193	-0.156421	1.59	-0.421926	0.127511	-0.430115	1.52722	0.603231	0.095515	-0.221172	0.191367	-0.349418	0.127493	-0.491175
0.635525	-0.257029	0.635633	-0.0166289	0.635524	-0.156688	1.591	-0.422138	0.128177	-0.429106	1.52778	0.607159	0.096015	-0.216808	0.192366	-0.350284	0.128159	-0.490235
0.638856	-0.25707	0.638964	-0.0179278	0.638855	-0.156977	1.592	-0.422373	0.128843	-0.428012	1.52834	0.61003	0.096514	-0.212834	0.193365	-0.351171	0.128825	-0.48929
0.642187	-0.257109	0.642295	-0.0192851	0.642186	-0.157334	1.593	-0.422609	0.129509	-0.426977	1.5289	0.611798	0.097013	-0.208947	0.194364	-0.352169	0.129491	-0.488382
0.645518	-0.257152	0.645626	-0.0205724	0.645517	-0.157719	1.593	-0.422845	0.130175	-0.426088	1.52946	0.612432	0.097513	-0.205077	0.195362	-0.353265	0.130158	-0.487424
0.648849	-0.257196	0.648957	-0.0218123	0.648848	-0.158015	1.594	-0.423079	0.130841	-0.425234	1.53002	0.612042	0.098012	-0.201359	0.196361	-0.354162	0.130824	-0.486474
0.65218	-0.257237	0.652288	-0.0230778	0.652179	-0.158179	1.595	-0.423316	0.131508	-0.424642	1.53058	0.610759	0.098512	-0.19771	0.19736	-0.355052	0.13149	-0.485695
0.655511	-0.257273	0.655619	-0.0243479	0.65551	-0.158252	1.596	-0.423574	0.132174	-0.423993	1.53114	0.608375	0.099011	-0.193848	0.198359	-0.355944	0.132156	-0.485009
0.658841	-0.25731	0.658949	-0.0257439	0.65884	-0.158341	1.597	-0.424028	0.13284	-0.423523	1.5317	0.604814	0.09951	-0.189975	0.199358	-0.3568	0.132822	-0.484478
0.662172	-0.257347	0.66228	-0.0271341	0.662171	-0.158466	1.598	-0.424748	0.133506	-0.423144	1.53226	0.600482	0.10001	-0.186091	0.200357	-0.357661	0.133488	-0.48401
0.665503	-0.25738	0.665611	-0.0285263	0.665502	-0.158599	1.598	-0.425503	0.134172	-0.422784	1.53282	0.595435	0.100509	-0.182719	0.201356	-0.358894	0.134154	-0.483609
0.668834	-0.25741	0.668942	-0.0298427	0.668833	-0.158738	1.599	-0.426248	0.134838	-0.422404	1.53338	0.589532	0.101008	-0.177905	0.202354	-0.36017	0.13482	-0.483218
0.672165	-0.257441	0.672273	-0.0311151	0.672164	-0.15895	1.6	-0.427004	0.135505	-0.422008	1.53394	0.582566	0.101508	-0.172519	0.203353	-0.361382	0.135486	-0.482846
0.675496	-0.257475	0.675604	-0.0324407	0.675495	-0.159251	1.601	-0.427761	0.136171	-0.421661	1.5345	0.574898	0.102007	-0.167045	0.204352	-0.362764	0.136153	-0.482538
0.678827	-0.257511	0.678935	-0.0337384	0.678826	-0.159496	1.602	-0.428519	0.136837	-0.421296	1.53506	0.566707	0.102506	-0.161548	0.205351	-0.364106	0.136819	-0.482252
0.682158	-0.257546	0.682266	-0.0351459	0.682157	-0.159626	1.603	-0.429275	0.137503	-0.420881	1.53563	0.558027	0.103006	-0.156345	0.20635	-0.365133	0.137485	-0.481955
0.685489	-0.257574	0.685597	-0.0366744	0.685488	-0.15978	1.603	-0.43002	0.138169	-0.420392	1.53618	0.548931	0.103505	-0.152421	0.207349	-0.366078	0.138151	-0.481656
0.688819	-0.257597	0.688927	-0.0383385	0.688819	-0.159913	1.604	-0.430658	0.138836	-0.419906	1.53675	0.53943	0.104005	-0.14874	0.208348	-0.366797	0.138817	-0.481395
0.69215	-0.257621	0.692258	-0.04012	0.692149	-0.160002	1.605	-0.43129	0.139502	-0.419382	1.5373	0.529493	0.104504	-0.145106	0.209347	-0.367568	0.139483	-0.481137
0.695481	-0.257646	0.695589	-0.0419563	0.69548	-0.160175	1.606	-0.431929	0.140168	-0.41886	1.53787	0.519421	0.105003	-0.14216	0.210345	-0.368446	0.140149	-0.480888
0.698812	-0.257671	0.69892	-0.0438416	0.698811	-0.160512	1.607	-0.432564	0.140834	-0.418403	1.53843	0.508877	0.105503	-0.139755	0.211344	-0.369382	0.140815	-0.480665
0.702143	-0.257697	0.702251	-0.0457409	0.702142	-0.160735	1.608	-0.4332	0.1415	-0.417912	1.53899	0.497883	0.106002	-0.137392	0.212343	-0.370277	0.141481	-0.480449
0.705474	-0.257724	0.705582	-0.0476405	0.705473	-0.160787	1.608	-0.433834	0.142166	-0.417393	1.53955	0.486618	0.106501	-0.135005	0.213342	-0.371104	0.142148	-0.480234
0.708805	-0.25775	0.708913	-0.0495142	0.708804	-0.16089	1.609	-0.434466	0.142833	-0.416868	1.54011	0.475146	0.107001	-0.132616	0.214341	-0.371928	0.142814	-0.480014
0.712136	-0.257773	0.712244	-0.051274	0.712135	-0.161081	1.61	-0.435102	0.143499	-0.416303	1.54067	0.463475	0.1075	-0.1317	0.21534	-0.372689	0.14348	-0.479824
0.715467	-0.257794	0.715575	-0.0529035	0.715466	-0.161257	1.611	-0.435729	0.144165	-0.415645	1.54123	0.451774	0.108	-0.131522	0.216339	-0.373481	0.144146	-0.479642
0.718798	-0.257815	0.718905	-0.0544038	0.718797	-0.161388	1.612	-0.436325	0.144831	-0.414988	1.54179	0.440361	0.108499	-0.131431	0.217337	-0.374232	0.144812	-0.479476
0.722128	-0.257844	0.722236	-0.0558344	0.722127	-0.161581	1.613	-0.436923	0.145497	-0.414394	1.54235	0.429078	0.108998	-0.131341	0.218336	-0.375027	0.145478	-0.479339
0.725459	-0.257872	0.725567	-0.0571689	0.725458	-0.161755	1.613	-0.437525	0.146163	-0.413786	1.54291	0.418152	0.109498	-0.132526	0.219335	-0.375792	0.146144	-0.479215
0.72879	-0.257894	0.728898	-0.0584894	0.728789	-0.161929	1.614	-0.438122	0.14683	-0.413162	1.54347	0.407474	0.109997	-0.137194	0.220334	-0.376452	0.14681	-0.479194
0.732121	-0.257914	0.732229	-0.0597239	0.73212	-0.162213	1.615	-0.438722	0.147496	-0.41253	1.54403	0.396825	0.110496	-0.142862	0.221333	-0.377042	0.147476	-0.47918
0.735452	-0.257935	0.73556	-0.0609072	0.735451	-0.162604	1.616	-0.439322	0.148162	-0.411962	1.54459	0.385899	0.110996	-0.148588	0.222332	-0.377595	0.148143	-0.479076
0.738783	-0.257956	0.738891	-0.062089	0.738782	-0.163024	1.617	-0.439922	0.148828	-0.411413	1.54515	0.374678	0.111495	-0.154323	0.223331	-0.378189	0.148809	-0.478936
0.742114	-0.257974	0.742222	-0.0631551	0.742113	-0.163383	1.618	-0.440501	0.149494	-0.41088	1.54571	0.363339	0.111994	-0.164119	0.224329	-0.378777	0.149475	-0.478792
0.745445	-0.257991	0.745553	-0.0642281	0.745444	-0.163594	1.618	-0.440913	0.15016	-0.410393	1.54627	0.3523	0.112494	-0.175688	0.225328	-0.379066	0.150141	-0.478618
0.748776	-0.258012	0.748883	-0.0652855	0.748775	-0.163729	1.619	-0.441252	0.150827	-0.409948	1.54683	0.341659	0.112993	-0.186858	0.226327	-0.379217	0.150807	-0.478435
0.752107	-0.258035	0.752214	-0.0663884	0.752105	-0.16396	1.62	-0.441587	0.151493	-0.409555	1.54739	0.331253	0.113493	-0.197824	0.227326	-0.379728	0.151473	-0.478313
0.755437	-0.25806	0.755545	-0.0674792	0.755436	-0.164242	1.621	-0.441924	0.152159	-0.409172	1.54795	0.320955	0.113992	-0.209075	0.228325	-0.380509	0.152139	-0.47822
0.758768	-0.258082	0.758876	-0.0685241	0.758767	-0.164428	1.622	-0.442256	0.152825	-0.408814	1.54851	0.310898	0.114491	-0.21608	0.229324	-0.381168	0.152805	-0.478127
0.762099	-0.258104	0.762207	-0.0697035	0.762098	-0.164522	1.623	-0.442574	0.153491	-0.408494	1.54907	0.301081	0.114991	-0.216704	0.230323	-0.381747	0.153471	-0.478043
0.76543	-0.258126	0.765538	-0.0708343	0.765429	-0.164655	1.623	-0.442907	0.154157	-0.408189	1.54963	0.291385	0.11549	-0.216709	0.231321	-0.382376	0.154137	-0.477957
0.768761	-0.258151	0.768869	-0.071966	0.76876	-0.164905	1.624	-0.443241	0.154824	-0.407877	1.55019	0.281795	0.115989	-0.216714	0.23232	-0.383056	0.154804	-0.477881
0.772092	-0.258174	0.7722	-0.0730561	0.772091	-0.165289	1.625	-0.443559	0.15549	-0.407544	1.55075	0.272351	0.116489	-0.216753	0.233319	-0.383704	0.15547	-0.477812
0.775423	-0.258197	0.775531	-0.0740688	0.775422	-0.165747	1.626	-0.443734	0.156156	-0.407249	1.55131	0.263072	0.116988	-0.217118	0.234318	-0.384264	0.156136	-0.477777
0.778754	-0.258222	0.778861	-0.0750754	0.778753	-0.166144	1.627	-0.443909	0.156822	-0.406971	1.55187	0.253952	0.117487	-0.218202	0.235317	-0.384798	0.156802	-0.477754
0.782085	-0.258247	0.782192	-0.0760583	0.782084	-0.166379	1.628	-0.444084	0.157488	-0.40679	1.55243	0.244817	0.117987	-0.219736	0.236316	-0.385354	0.157468	-0.477732
0.785416	-0.258269	0.785523	-0.0770556	0.785414	-0.16647	1.628	-0.444259	0.158154	-0.406774	1.55299	0.235942	0.118486	-0.221271	0.237315	-0.385933	0.158134	-0.477719
0.788746	-0.258287	0.788854	-0.0780458	0.788745	-0.166568	1.629	-0.444434	0.158821	-0.40676	1.55355	0.227317	0.118986	-0.22253	0.238313	-0.386493	0.1588	-0.477712
0.792077	-0.258306	0.792185	-0.0790761	0.792076	-0.166761	1.63	-0.444608	0.159487	-0.406744	1.55411	0.218839	0.119485	-0.222862	0.239312	-0.38705	0.159466	-0.477723
0.795408	-0.258331	0.795516	-0.0802582	0.795407	-0.167036	1.631	-0.444783	0.160153	-0.406757	1.55467	0.210425	0.119984	-0.222332	0.240311	-0.387593	0.160132	-0.477738
0.798739	-0.25836	0.798847	-0.0815637	0.798738	-0.167378	1.632	-0.444958	0.160819	-0.406827	1.55523	0.202219	0.120484	-0.221641	0.24131	-0.388113	0.160799	-0.477768
0.80207	-0.258389	0.802178	-0.0829851	0.802069	-0.167761	1.633	-0.445068	0.161485	-0.406928	1.55579	0.194247	0.120983	-0.220927	0.242309	-0.388632	0.161465	-0.477812
0.805401	-0.258411	0.805509	-0.0844709	0.8054	-0.16808	1.633	-0.445148	0.162151	-0.407083	1.55635	0.186443	0.121482	-0.220066	0.243308	-0.38909	0.162131	-0.477862
0.808732	-0.258426	0.808839	-0.086035	0.808731	-0.168325	1.634	-0.445229	0.162818	-0.407306	1.55691	0.178721	0.121982	-0.219716	0.244307	-0.389522	0.162797	-0.477914
0.812063	-0.258439	0.81217	-0.0875991	0.812062	-0.168512	1.635	-0.44531	0.163484	-0.407522	1.55747	0.171048	0.122481	-0.220111	0.245305	-0.389946	0.163463	-0.477979
0.815394	-0.258452	0.815501	-0.0891101	0.815392	-0.168639	1.636	-0.445391	0.16415	-0.407716	1.55803	0.163463	0.12298	-0.220506	0.246304	-0.390326	0.164129	-0.47808
0.818725	-0.258466	0.818832	-0.0905118	0.818723	-0.168731	1.637	-0.445472	0.164816	-0.407929	1.55859	0.15609	0.12348	-0.220999	0.247303	-0.390667	0.164795	-0.478208
0.822055	-0.258479	0.822163	-0.0917865	0.822054	-0.168826	1.638	-0.445552	0.165482	-0.40823	1.55915	0.149047	0.123979	-0.221749	0.248302	-0.391094	0.165461	-0.478335
0.825386	-0.258497	0.825494	-0.0929589	0.825385	-0.168983	1.638	-0.445633	0.166148	-0.408567	1.55971	0.141973	0.124479	-0.222767	0.249301	-0.3916	0.166127	-0.478468
0.828717	-0.258517	0.828825	-0.0940294	0.828716	-0.169293	1.639	-0.445693	0.166815	-0.408871	1.56027	0.135104	0.124978	-0.223901	0.2503	-0.392449	0.166794	-0.478629
0.832048	-0.258531	0.832156	-0.095092	0.832047	-0.169734	1.64	-0.445709	0.167481	-0.40917	1.56083	0.128454	0.125477	-0.225042	0.251299	-0.393437	0.16746	-0.478818
0.835379	-0.258541	0.835487	-0.0961081	0.835378	-0.170113	1.641	-0.445722	0.168147	-0.409473	1.56139	0.121904	0.125977	-0.227189	0.252297	-0.394119	0.168126	-0.479008
0.83871	-0.258548	0.838818	-0.0970907	0.838709	-0.1703	1.642	-0.445735	0.168813	-0.4098	1.56195	0.115379	0.126476	-0.230257	0.253296	-0.394597	0.168792	-0.479198
0.842041	-0.258559	0.842148	-0.0980665	0.84204	-0.170359	1.643	-0.445748	0.169479	-0.41014	1.56251	0.1091	0.126975	-0.233107	0.254295	-0.395037	0.169458	-0.479393
0.845372	-0.258572	0.845479	-0.0988794	0.84537	-0.170433	1.643	-0.445761	0.170146	-0.410491	1.56307	0.103004	0.127475	-0.235865	0.255294	-0.395495	0.170124	-0.479588
0.848703	-0.258587	0.84881	-0.0996898	0.848701	-0.1706	1.644	-0.445774	0.170812	-0.41089	1.56363	0.0970221	0.127974	-0.238311	0.256293	-0.39596	0.17079	-0.479786
0.852033	-0.258601	0.852141	-0.100481	0.852032	-0.170737	1.645	-0.445787	0.171478	-0.411357	1.56419	0.0910557	0.128474	-0.239712	0.257292	-0.39643	0.171456	-0.479982
0.855364	-0.258613	0.855472	-0.101265	0.855363	-0.170887	1.646	-0.445799	0.172144	-0.411897	1.56475	0.0851201	0.128973	-0.240805	0.258291	-0.39692	0.172122	-0.480184
0.858695	-0.258622	0.858803	-0.102073	0.858694	-0.17112	1.647	-0.445787	0.17281	-0.412442	1.56531	0.0793876	0.129472	-0.242296	0.259289	-0.397386	0.172789	-0.480391
0.862026	-0.258628	0.862134	-0.102875	0.862025	-0.171371	1.648	-0.44576	0.173476	-0.412997	1.56587	0.0738144	0.129972	-0.243776	0.260288	-0.397849	0.173455	-0.480606
0.865357	-0.258636	0.865465	-0.103728	0.865356	-0.171601	1.648	-0.445731	0.174143	-0.413547	1.56643	0.068393	0.130471	-0.245324	0.261287	-0.398299	0.174121	-0.480831
0.868688	-0.258648	0.868796	-0.104583	0.868687	-0.171885	1.649	-0.445702	0.174809	-0.4139	1.56699	0.0629243	0.13097	-0.246941	0.262286	-0.398727	0.174787	-0.481063
0.872019	-0.258665	0.872126	-0.105573	0.872018	-0.17225	1.65	-0.445672	0.175475	-0.414225	1.56755	0.0573781	0.13147	-0.248502	0.263285	-0.399137	0.175453	-0.481312
0.87535	-0.258679	0.875457	-0.106619	0.875349	-0.172588	1.651	-0.445643	0.176141	-0.414542	1.56811	0.0518126	0.131969	-0.250006	0.264284	-0.399526	0.176119	-0.481563
0.878681	-0.258687	0.878788	-0.107662	0.878679	-0.172844	1.652	-0.445614	0.176807	-0.414903	1.56867	0.046363	0.132468	-0.251495	0.265283	-0.399912	0.176785	-0.481804
0.882012	-0.258688	0.882119	-0.108754	0.88201	-0.172973	1.653	-0.445584	0.177473	-0.415265	1.56923	0.0412706	0.132968	-0.252778	0.266281	-0.400284	0.177451	-0.482039
0.885342	-0.258686	0.88545	-0.109804	0.885341	-0.173002	1.653	-0.445554	0.17814	-0.415654	1.5698	0.0362255	0.133467	-0.253927	0.26728	-0.400667	0.178117	-0.482265
0.888673	-0.258683	0.888781	-0.110853	0.888672	-0.173045	1.654	-0.445512	0.178806	-0.416075	1.57035	0.0312261	0.133967	-0.255212	0.268279	-0.401055	0.178784	-0.482487
0.892004	-0.258685	0.892112	-0.111861	0.892003	-0.17314	1.655	-0.445458	0.179472	-0.416457	1.57092	0.0262982	0.134466	-0.256593	0.269278	-0.401471	0.17945	-0.482726
0.895335	-0.25869	0.895443	-0.112809	0.895334	-0.173273	1.656	-0.445404	0.180138	-0.41691	1.57147	0.0214355	0.134965	-0.257805	0.270277	-0.401914	0.180116	-0.482986
0.898666	-0.258699	0.898774	-0.113776	0.898665	-0.173458	1.657	-0.445349	0.180804	-0.417385	1.57204	0.0166135	0.135465	-0.258621	0.271276	-0.402434	0.180782	-0.483239
0.901997	-0.25871	0.902104	-0.114807	0.901996	-0.173676	1.658	-0.445294	0.18147	-0.417863	1.5726	0.0118191	0.135964	-0.259279	0.272275	-0.402989	0.181448	-0.483488
0.905328	-0.258719	0.905435	-0.115969	0.905327	-0.173892	1.658	-0.445239	0.182137	-0.418302	1.57316	0.00722863	0.136463	-0.260026	0.273273	-0.403418	0.182114	-0.48373
0.908659	-0.258724	0.908766	-0.117241	0.908657	-0.174061	1.659	-0.445184	0.182803	-0.418683	1.57372	0.00255075	0.136963	-0.260805	0.274272	-0.403793	0.18278	-0.483959
0.91199	-0.25873	0.912097	-0.118601	0.911988	-0.174207	1.66	-0.44513	0.183469	-0.419067	1.57428	-0.00201472	0.137462	-0.261641	0.275271	-0.404142	0.183446	-0.484181
0.915321	-0.258741	0.915428	-0.119977	0.915319	-0.174311	1.661	-0.445079	0.184135	-0.419435	1.57484	-0.00645209	0.137961	-0.262553	0.27627	-0.404493	0.184112	-0.484421
0.918651	-0.258759	0.918759	-0.121344	0.91865	-0.174399	1.662	-0.445012	0.184801	-0.419824	1.5754	-0.0107464	0.138461	-0.263498	0.277269	-0.40485	0.184779	-0.484678
0.921982	-0.258779	0.92209	-0.122684	0.921981	-0.174658	1.663	-0.444942	0.185467	-0.420176	1.57596	-0.0148281	0.13896	-0.264448	0.278268	-0.405207	0.185445	-0.484925
0.925313	-0.258795	0.925421	-0.123964	0.925312	-0.17509	1.663	-0.444874	0.186134	-0.420533	1.57652	-0.0188609	0.13946	-0.265463	0.279267	-0.405568	0.186111	-0.485165
0.928644	-0.258808	0.928752	-0.125221	0.928643	-0.175518	1.664	-0.444805	0.1868	-0.420883	1.57708	-0.0229821	0.139959	-0.267154	0.280266	-0.405918	0.186777	-0.485402
0.931975	-0.258821	0.932082	-0.126395	0.931974	-0.175836	1.665	-0.444736	0.187466	-0.421206	1.57764	-0.0270127	0.140458	-0.269311	0.281264	-0.406275	0.187443	-0.485638
0.935306	-0.258832	0.935413	-0.127507	0.935305	-0.176105	1.666	-0.444667	0.188132	-0.421535	1.5782	-0.0309779	0.140958	-0.271483	0.282263	-0.40663	0.188109	-0.48587
0.938637	-0.258843	0.938744	-0.128572	0.938635	-0.176332	1.667	-0.444598	0.188798	-0.421843	1.57876	-0.0348336	0.141457	-0.273673	0.283262	-0.406965	0.188775	-0.4861
0.941968	-0.258857	0.942075	-0.129595	0.941966	-0.176493	1.668	-0.444528	0.189464	-0.422128	1.57932	-0.0385129	0.141956	-0.275549	0.284261	-0.40729	0.189441	-0.486336
0.945299	-0.258874	0.945406	-0.130633	0.945297	-0.176592	1.668	-0.444445	0.190131	-0.422415	1.57988	-0.0422398	0.142456	-0.276734	0.28526	-0.407608	0.190107	-0.486554
0.948629	-0.258889	0.948737	-0.131624	0.948628	-0.176672	1.669	-0.444352	0.190797	-0.422765	1.58044	-0.0458329	0.142955	-0.277514	0.286259	-0.407931	0.190774	-0.486762
0.95196	-0.2589	0.952068	-0.132694	0.951959	-0.176754	1.67	-0.444259	0.191463	-0.423137	1.581	-0.0493505	0.143454	-0.27824	0.287258	-0.408268	0.19144	-0.486955
0.955291	-0.258907	0.955399	-0.133713	0.95529	-0.176797	1.671	-0.444166	0.192129	-0.423514	1.58156	-0.0528816	0.143954	-0.278962	0.288256	-0.408628	0.192106	-0.487149
0.958622	-0.258916	0.95873	-0.134646	0.958621	-0.176809	1.672	-0.444073	0.192795	-0.423873	1.58212	-0.0564559	0.144453	-0.280358	0.289255	-0.408994	0.192772	-0.487345
0.961953	-0.258929	0.962061	-0.135542	0.961952	-0.176936	1.673	-0.443981	0.193461	-0.424183	1.58268	-0.0600499	0.144953	-0.282469	0.290254	-0.409363	0.193438	-0.487527
0.965284	-0.258945	0.965391	-0.136368	0.965283	-0.177236	1.673	-0.443887	0.194128	-0.424473	1.58324	-0.0636112	0.145452	-0.284869	0.291253	-0.409727	0.194104	-0.487695
0.968615	-0.258962	0.968722	-0.137204	0.968614	-0.177567	1.674	-0.443795	0.194794	-0.424715	1.5838	-0.067113	0.145951	-0.28739	0.292252	-0.410081	0.19477	-0.487875
0.971946	-0.258978	0.972053	-0.138029	0.971944	-0.177818	1.675	-0.443703	0.19546	-0.424921	1.58436	-0.0704095	0.146451	-0.28982	0.293251	-0.410441	0.195436	-0.48809
0.975277	-0.258994	0.975384	-0.138895	0.975275	-0.178026	1.676	-0.443602	0.196126	-0.425104	1.58492	-0.0735435	0.14695	-0.291373	0.29425	-0.410782	0.196102	-0.488298
0.978608	-0.25901	0.978715	-0.139861	0.978606	-0.178231	1.677	-0.443505	0.196792	-0.425249	1.58548	-0.0766534	0.147449	-0.292333	0.295248	-0.411112	0.196768	-0.488493
0.981938	-0.259025	0.982046	-0.140911	0.981937	-0.178413	1.678	-0.4434	0.197459	-0.425422	1.58604	-0.0798235	0.147949	-0.293266	0.296247	-0.411425	0.197435	-0.488684
0.985269	-0.259042	0.985377	-0.14206	0.985268	-0.178588	1.678	-0.443291	0.198125	-0.425597	1.5866	-0.0830067	0.148448	-0.294198	0.297246	-0.411737	0.198101	-0.488877
0.9886	-0.259059	0.988708	-0.143164	0.988599	-0.178762	1.679	-0.443181	0.198791	-0.425724	1.58716	-0.0861543	0.148947	-0.295074	0.298245	-0.412048	0.198767	-0.489075
0.991931	-0.259074	0.992038	-0.144189	0.99193	-0.178941	1.68	-0.44307	0.199457	-0.425857	1.58772	-0.0891787	0.149447	-0.295773	0.299244	-0.412332	0.199433	-0.48928
0.995262	-0.259085	0.995369	-0.145145	0.995261	-0.17913	1.681	-0.44296	0.200123	-0.426038	1.58828	-0.0921897	0.149946	-0.29637	0.300243	-0.412604	0.200099	-0.489493
0.998593	-0.259095	0.9987	-0.146051	0.998592	-0.17932	1.682	-0.442853	0.200789	-0.426222	1.58884	-0.0952039	0.150446	-0.296957	0.301242	-0.412879	0.200765	-0.489686
1.00192	-0.259107	1.00203	-0.14694	1.00192	-0.17948	1.682	-0.442737	0.201456	-0.426421	1.5894	-0.0981843	0.150945	-0.29754	0.30224	-0.413169	0.201431	-0.489839
1.00526	-0.259117	1.00536	-0.14781	1.00525	-0.179536	1.683	-0.442608	0.202122	-0.426641	1.58996	-0.101066	0.151444	-0.29841	0.303239	-0.413456	0.202097	-0.489978
1.00859	-0.259126	1.00869	-0.148765	1.00858	-0.179534	1.684	-0.442478	0.202788	-0.426841	1.59052	-0.103797	0.151944	-0.299596	0.304238	-0.413766	0.202763	-0.490138
1.01192	-0.259133	1.01202	-0.149775	1.01191	-0.179584	1.685	-0.442349	0.203454	-0.427055	1.59108	-0.106451	0.152443	-0.300956	0.305237	-0.414081	0.20343	-0.490316
1.01525	-0.259139	1.01536	-0.150833	1.01525	-0.179701	1.686	-0.442219	0.20412	-0.427263	1.59164	-0.109094	0.152942	-0.30238	0.306236	-0.414359	0.204096	-0.490494
1.01858	-0.259144	1.01869	-0.151944	1.01858	-0.179866	1.687	-0.442089	0.204786	-0.427461	1.5922	-0.111825	0.153442	-0.303814	0.307235	-0.414617	0.204762	-0.490678
1.02191	-0.259153	1.02202	-0.153086	1.02191	-0.180024	1.687	-0.44196	0.205453	-0.427664	1.59276	-0.114585	0.153941	-0.304738	0.308234	-0.414877	0.205428	-0.490849
1.02524	-0.259165	1.02535	-0.154266	1.02524	-0.180204	1.688	-0.44183	0.206119	-0.427882	1.59332	-0.117258	0.15444	-0.305388	0.309232	-0.415151	0.206094	-0.491001
1.02857	-0.259175	1.02868	-0.155405	1.02857	-0.180458	1.689	-0.441712	0.206785	-0.428079	1.59388	-0.119871	0.15494	-0.306095	0.310231	-0.415419	0.20676	-0.491147
1.0319	-0.25918	1.03201	-0.156506	1.0319	-0.18078	1.69	-0.441584	0.207451	-0.428207	1.59444	-0.122539	0.155439	-0.306823	0.31123	-0.415705	0.207426	-0.491305
1.03523	-0.259186	1.03534	-0.157487	1.03523	-0.181142	1.691	-0.44145	0.208117	-0.428301	1.595	-0.125202	0.155939	-0.307591	0.312229	-0.415993	0.208092	-0.491471
1.03856	-0.259193	1.03867	-0.158365	1.03856	-0.181497	1.692	-0.441315	0.208783	-0.428426	1.59556	-0.127865	0.156438	-0.308457	0.313228	-0.416259	0.208758	-0.491621
1.0419	-0.259197	1.042	-0.159224	1.04189	-0.181768	1.692	-0.44118	0.20945	-0.428637	1.59612	-0.130511	0.156937	-0.309488	0.314227	-0.41652	0.209425	-0.491764
1.04523	-0.259199	1.04533	-0.160056	1.04522	-0.181892	1.693	-0.441044	0.210116	-0.428872	1.59668	-0.133075	0.157437	-0.310643	0.315226	-0.416778	0.210091	-0.491923
1.04856	-0.259204	1.04866	-0.160909	1.04855	-0.182036	1.694	-0.440909	0.210782	-0.429098	1.59724	-0.13543	0.157936	-0.311824	0.316224	-0.417045	0.210757	-0.492107
1.05189	-0.259211	1.052	-0.161743	1.05189	-0.182302	1.695	-0.440775	0.211448	-0.429305	1.5978	-0.137802	0.158435	-0.312951	0.317223	-0.417299	0.211423	-0.492282
1.05522	-0.259217	1.05533	-0.162593	1.05522	-0.182584	1.696	-0.440646	0.212114	-0.429527	1.59836	-0.140228	0.158935	-0.313894	0.318222	-0.417548	0.212089	-0.492427
1.05855	-0.259221	1.05866	-0.163446	1.05855	-0.182814	1.697	-0.440533	0.21278	-0.429764	1.59892	-0.142638	0.159434	-0.314399	0.319221	-0.417798	0.212755	-0.492561
1.06188	-0.259224	1.06199	-0.164234	1.06188	-0.183008	1.697	-0.440413	0.213447	-0.429967	1.59948	-0.145015	0.159934	-0.314727	0.32022	-0.418056	0.213421	-0.492681
1.06521	-0.259228	1.06532	-0.164968	1.06521	-0.183294	1.698	-0.440292	0.214113	-0.430127	1.60004	-0.147364	0.160433	-0.315055	0.321219	-0.418324	0.214087	-0.492799
1.06854	-0.259229	1.06865	-0.1656	1.06854	-0.183653	1.699	-0.440172	0.214779	-0.430306	1.6006	-0.14961	0.160932	-0.315311	0.322218	-0.418575	0.214753	-0.49292
1.07187	-0.259228	1.07198	-0.166188	1.07187	-0.183928	1.7	-0.440051	0.215445	-0.430539	1.60116	-0.151885	0.161432	-0.315706	0.323216	-0.418825	0.21542	-0.493041
1.0752	-0.259228	1.07531	-0.166809	1.0752	-0.184103	1.701	-0.43993	0.216111	-0.43076	1.60172	-0.154153	0.161931	-0.316404	0.324215	-0.419083	0.216086	-0.493164
1.07853	-0.259234	1.07864	-0.167477	1.07853	-0.184237	1.702	-0.43981	0.216777	-0.430942	1.60228	-0.156453	0.16243	-0.317197	0.325214	-0.41935	0.216752	-0.493283
1.08187	-0.259242	1.08197	-0.168184	1.08186	-0.184361	1.702	-0.439689	0.217444	-0.431127	1.60285	-0.158734	0.16293	-0.317995	0.326213	-0.419613	0.217418	-0.493402
1.0852	-0.259249	1.0853	-0.168914	1.08519	-0.18449	1.703	-0.439587	0.21811	-0.431266	1.6034	-0.160945	0.163429	-0.318782	0.327212	-0.419852	0.218084	-0.493537
1.08853	-0.259259	1.08863	-0.16971	1.08853	-0.184557	1.704	-0.439482	0.218776	-0.431351	1.60397	-0.163123	0.163928	-0.319679	0.328211	-0.420071	0.21875	-0.493692
1.09186	-0.25927	1.09197	-0.170458	1.09186	-0.184554	1.705	-0.439374	0.219442	-0.431423	1.60452	-0.165163	0.164428	-0.320655	0.32921	-0.420271	0.219416	-0.493837
1.09519	-0.259279	1.0953	-0.17119	1.09519	-0.184616	1.706	-0.439266	0.220108	-0.431489	1.60509	-0.167217	0.164927	-0.321639	0.330208	-0.42048	0.220082	-0.493957
1.09852	-0.259288	1.09863	-0.171926	1.09852	-0.18482	1.707	-0.439156	0.220774	-0.431568	1.60564	-0.169375	0.165427	-0.3226	0.331207	-0.420718	0.220748	-0.49407
1.10185	-0.259301	1.10196	-0.172598	1.10185	-0.185061	1.707	-0.439049	0.221441	-0.431653	1.60621	-0.171565	0.165926	-0.323494	0.332206	-0.420964	0.221415	-0.494181
1.10518	-0.259314	1.10529	-0.173164	1.10518	-0.185224	1.708	-0.43894	0.222107	-0.43176	1.60677	-0.173722	0.166425	-0.324278	0.333205	-0.421208	0.222081	-0.494297
1.10851	-0.259321	1.10862	-0.17364	1.10851	-0.185296	1.709	-0.438832	0.222773	-0.431866	1.60733	-0.175848	0.166925	-0.325009	0.334204	-0.421439	0.222747	-0.494415
1.11184	-0.259324	1.11195	-0.174189	1.11184	-0.185361	1.71	-0.438737	0.223439	-0.431977	1.60789	-0.17785	0.167424	-0.325758	0.335203	-0.421667	0.223413	-0.494524
1.11517	-0.259328	1.11528	-0.174831	1.11517	-0.185457	1.711	-0.43865	0.224105	-0.432098	1.60845	-0.17985	0.167923	-0.326578	0.336202	-0.421874	0.224079	-0.494612
1.11851	-0.259339	1.11861	-0.175504	1.1185	-0.185537	1.712	-0.438554	0.224771	-0.432246	1.60901	-0.181806	0.168423	-0.327533	0.3372	-0.422064	0.224745	-0.494711
1.12184	-0.259355	1.12194	-0.176191	1.12183	-0.1856	1.712	-0.438458	0.225438	-0.432386	1.60957	-0.183815	0.168922	-0.328582	0.338199	-0.422258	0.225411	-0.494832
1.12517	-0.259368	1.12527	-0.176897	1.12516	-0.185729	1.713	-0.438362	0.226104	-0.432434	1.61013	-0.185908	0.169421	-0.329679	0.339198	-0.42246	0.226077	-0.49496
1.1285	-0.259376	1.12861	-0.177669	1.1285	-0.185904	1.714	-0.438267	0.22677	-0.432437	1.61069	-0.188017	0.169921	-0.330761	0.340197	-0.422669	0.226743	-0.495096
1.13183	-0.259383	1.13194	-0.178444	1.13183	-0.18598	1.715	-0.43817	0.227436	-0.432455	1.61125	-0.190005	0.17042	-0.331722	0.341196	-0.422873	0.22741	-0.495231
1.13516	-0.259393	1.13527	-0.179228	1.13516	-0.185919	1.716	-0.438075	0.228102	-0.432534	1.61181	-0.191931	0.17092	-0.332441	0.342195	-0.423079	0.228076	-0.495372
1.13849	-0.259406	1.1386	-0.180018	1.13849	-0.185816	1.717	-0.437981	0.228769	-0.432629	1.61237	-0.193949	0.171419	-0.332992	0.343194	-0.423282	0.228742	-0.495519
1.14182	-0.25942	1.14193	-0.180736	1.14182	-0.185769	1.717	-0.437904	0.229435	-0.432694	1.61293	-0.195976	0.171918	-0.333484	0.344192	-0.423491	0.229408	-0.495655
1.14515	-0.259433	1.14526	-0.181365	1.14515	-0.185873	1.718	-0.437817	0.230101	-0.432768	1.61349	-0.197899	0.172418	-0.333982	0.345191	-0.4237	0.230074	-0.495785
1.14848	-0.259442	1.14859	-0.181948	1.14848	-0.185975	1.719	-0.437727	0.230767	-0.432867	1.61405	-0.199674	0.172917	-0.334495	0.34619	-0.423899	0.23074	-0.495913
1.15181	-0.259449	1.15192	-0.182546	1.15181	-0.186014	1.72	-0.437636	0.231433	-0.432992	1.61461	-0.201407	0.173416	-0.335096	0.347189	-0.424096	0.231406	-0.496042
1.15515	-0.259458	1.15525	-0.183147	1.15514	-0.186145	1.721	-0.437546	0.232099	-0.43311	1.61517	-0.203161	0.173916	-0.335889	0.348188	-0.424287	0.232072	-0.496168
1.15848	-0.259472	1.15858	-0.183745	1.15847	-0.186397	1.722	-0.437455	0.232766	-0.433223	1.61573	-0.20493	0.174415	-0.3367	0.349187	-0.424478	0.232738	-0.496293
1.16181	-0.259484	1.16191	-0.184342	1.1618	-0.186723	1.722	-0.437364	0.233432	-0.433336	1.61629	-0.206664	0.174914	-0.337517	0.350186	-0.424667	0.233405	-0.496419
1.16514	-0.259491	1.16525	-0.184904	1.16514	-0.187066	1.723	-0.437275	0.234098	-0.433424	1.61685	-0.208399	0.175414	-0.338364	0.351184	-0.424856	0.234071	-0.496536
1.16847	-0.259497	1.16858	-0.185472	1.16847	-0.187369	1.724	-0.437198	0.234764	-0.433525	1.61741	-0.210141	0.175913	-0.339309	0.352183	-0.425045	0.234737	-0.496644
1.1718	-0.2595	1.17191	-0.185997	1.1718	-0.187709	1.725	-0.437134	0.23543	-0.433659	1.61797	-0.21181	0.176413	-0.340403	0.353182	-0.425247	0.235403	-0.49675
1.17513	-0.259501	1.17524	-0.186488	1.17513	-0.188117	1.726	-0.437072	0.236096	-0.433814	1.61853	-0.213242	0.176912	-0.341491	0.354181	-0.425461	0.236069	-0.496858
1.17846	-0.259502	1.17857	-0.186952	1.17846	-0.188454	1.727	-0.437009	0.236763	-0.433961	1.61909	-0.21469	0.177411	-0.342527	0.35518	-0.425651	0.236735	-0.496968
1.18179	-0.259509	1.1819	-0.187381	1.18179	-0.188644	1.727	-0.436946	0.237429	-0.43409	1.61965	-0.216147	0.177911	-0.343383	0.356179	-0.425823	0.237401	-0.497078
1.18512	-0.259516	1.18523	-0.187855	1.18512	-0.188781	1.728	-0.436884	0.238095	-0.434219	1.62021	-0.217583	0.17841	-0.344029	0.357178	-0.425991	0.238067	-0.497185
1.18845	-0.25952	1.18856	-0.188419	1.18845	-0.188983	1.729	-0.436826	0.238761	-0.434321	1.62077	-0.219005	0.178909	-0.344568	0.358176	-0.426155	0.238733	-0.497295
1.19179	-0.259522	1.19189	-0.189093	1.19178	-0.189201	1.73	-0.436771	0.239427	-0.434439	1.62133	-0.220456	0.179409	-0.345098	0.359175	-0.426314	0.239399	-0.497421
1.19512	-0.259527	1.19522	-0.189737	1.19511	-0.189358	1.731	-0.436712	0.240093	-0.434565	1.62189	-0.221983	0.179908	-0.345592	0.360174	-0.426482	0.240066	-0.497566
1.19845	-0.259535	1.19855	-0.190314	1.19844	-0.189468	1.732	-0.436662	0.24076	-0.434748	1.62245	-0.223569	0.180407	-0.346131	0.361173	-0.426661	0.240732	-0.497724
1.20178	-0.259541	1.20189	-0.190891	1.20178	-0.189573	1.732	-0.43662	0.241426	-0.434936	1.62301	-0.225069	0.180907	-0.346852	0.362172	-0.426844	0.241398	-0.497857
1.20511	-0.259542	1.20522	-0.191461	1.20511	-0.189704	1.733	-0.436578	0.242092	-0.435081	1.62357	-0.226542	0.181406	-0.347586	0.363171	-0.427038	0.242064	-0.49797
1.20844	-0.259545	1.20855	-0.191994	1.20844	-0.189835	1.734	-0.436537	0.242758	-0.435199	1.62413	-0.228026	0.181906	-0.348257	0.36417	-0.427225	0.24273	-0.498076
1.21177	-0.259551	1.21188	-0.19245	1.21177	-0.189964	1.735	-0.436495	0.243424	-0.435336	1.62469	-0.229524	0.182405	-0.348791	0.365169	-0.427393	0.243396	-0.498167
1.2151	-0.259557	1.21521	-0.192883	1.2151	-0.190127	1.736	-0.436454	0.24409	-0.435487	1.62525	-0.23102	0.182904	-0.349367	0.366167	-0.427548	0.244062	-0.498245
1.21843	-0.25956	1.21854	-0.193298	1.21843	-0.190354	1.737	-0.436412	0.244757	-0.435607	1.62581	-0.232463	0.183404	-0.350046	0.367166	-0.427716	0.244728	-0.498316
1.22176	-0.259561	1.22187	-0.193668	1.22176	-0.190689	1.737	-0.436371	0.245423	-0.435745	1.62637	-0.233805	0.183903	-0.350741	0.368165	-0.427895	0.245394	-0.498387
1.22509	-0.259563	1.2252	-0.194058	1.22509	-0.191104	1.738	-0.43633	0.246089	-0.435883	1.62693	-0.235168	0.184402	-0.351658	0.369164	-0.428068	0.246061	-0.498461
1.22843	-0.259566	1.22853	-0.194519	1.22842	-0.191405	1.739	-0.436296	0.246755	-0.436042	1.62749	-0.236547	0.184902	-0.352898	0.370163	-0.428243	0.246727	-0.498533
1.23176	-0.259572	1.23186	-0.19506	1.23175	-0.191529	1.74	-0.436263	0.247421	-0.436209	1.62805	-0.237916	0.185401	-0.354118	0.371162	-0.428417	0.247393	-0.498601
1.23509	-0.25958	1.23519	-0.195625	1.23508	-0.191586	1.741	-0.436229	0.248087	-0.436338	1.62861	-0.239299	0.185901	-0.355312	0.372161	-0.428585	0.248059	-0.498677
1.23842	-0.25959	1.23853	-0.196188	1.23842	-0.191596	1.742	-0.436196	0.248754	-0.436434	1.62917	-0.240615	0.1864	-0.356376	0.373159	-0.428746	0.248725	-0.498757
1.24175	-0.259598	1.24185	-0.196763	1.24175	-0.191547	1.742	-0.436163	0.24942	-0.436537	1.62973	-0.24186	0.186899	-0.357128	0.374158	-0.42891	0.249391	-0.498832
1.24508	-0.259604	1.24519	-0.197326	1.24508	-0.191485	1.743	-0.43613	0.250086	-0.436697	1.63029	-0.243039	0.187399	-0.357722	0.375157	-0.429079	0.250057	-0.498907
1.24841	-0.259612	1.24852	-0.197881	1.24841	-0.191486	1.744	-0.436096	0.250752	-0.436849	1.63085	-0.244169	0.187898	-0.358404	0.376156	-0.429248	0.250723	-0.498988
1.25174	-0.259619	1.25185	-0.198406	1.25174	-0.191562	1.745	-0.436063	0.251418	-0.436955	1.63141	-0.245302	0.188397	-0.359097	0.377155	-0.429425	0.251389	-0.499074
1.25507	-0.259628	1.25518	-0.198895	1.25507	-0.191655	1.746	-0.436035	0.252084	-0.437049	1.63197	-0.246496	0.188897	-0.359725	0.378154	-0.429588	0.252056	-0.499157
1.2584	-0.25964	1.25851	-0.199349	1.2584	-0.19174	1.747	-0.43601	0.252751	-0.437146	1.63253	-0.247722	0.189396	-0.360241	0.379153	-0.429756	0.252722	-0.499234
1.26173	-0.25965	1.26184	-0.19978	1.26173	-0.191782	1.747	-0.435986	0.253417	-0.437265	1.63309	-0.24891	0.189895	-0.360736	0.380151	-0.42993	0.253388	-0.49931
1.26507	-0.259653	1.26517	-0.200265	1.26506	-0.191748	1.748	-0.435962	0.254083	-0.437382	1.63365	-0.250075	0.190395	-0.361232	0.38115	-0.430091	0.254054	-0.499389
1.2684	-0.25965	1.2685	-0.200761	1.26839	-0.191684	1.749	-0.435937	0.254749	-0.437499	1.63421	-0.251259	0.190894	-0.361738	0.382149	-0.430244	0.25472	-0.499472
1.27173	-0.259648	1.27183	-0.201259	1.27172	-0.191661	1.75	-0.435913	0.255415	-0.437606	1.63477	-0.252422	0.191394	-0.362299	0.383148	-0.430407	0.255386	-0.49954
1.27506	-0.259646	1.27516	-0.20172	1.27506	-0.191711	1.751	-0.435889	0.256082	-0.437701	1.63533	-0.253523	0.191893	-0.362869	0.384147	-0.430586	0.256052	-0.499594
1.27839	-0.259648	1.27849	-0.202132	1.27839	-0.191851	1.752	-0.435864	0.256748	-0.437788	1.63589	-0.254691	0.192392	-0.363331	0.385146	-0.430759	0.256718	-0.499643
1.28172	-0.259652	1.28183	-0.202547	1.28172	-0.19205	1.752	-0.435843	0.257414	-0.437822	1.63645	-0.255765	0.192892	-0.363758	0.386145	-0.430925	0.257384	-0.499705
1.28505	-0.259655	1.28516	-0.202954	1.28505	-0.192213	1.753	-0.435832	0.25808	-0.437857	1.63702	-0.256849	0.193391	-0.364163	0.387143	-0.431097	0.258051	-0.499772
1.28838	-0.259659	1.28849	-0.203359	1.28838	-0.192267	1.754	-0.435824	0.258746	-0.437935	1.63758	-0.257919	0.19389	-0.364504	0.388142	-0.431259	0.258717	-0.499839
1.29171	-0.259667	1.29182	-0.203783	1.29171	-0.192271	1.755	-0.435817	0.259412	-0.43803	1.63813	-0.258971	0.19439	-0.3649	0.389141	-0.431422	0.259383	-0.499906
1.29504	-0.259672	1.29515	-0.204264	1.29504	-0.192344	1.756	-0.43581	0.260079	-0.438125	1.6387	-0.260012	0.194889	-0.365411	0.39014	-0.431596	0.260049	-0.499983
1.29837	-0.259672	1.29848	-0.204793	1.29837	-0.192446	1.757	-0.435803	0.260745	-0.43825	1.63925	-0.261044	0.195388	-0.365924	0.391139	-0.431786	0.260715	-0.50007
1.3017	-0.259674	1.30181	-0.205336	1.3017	-0.192533	1.757	-0.435796	0.261411	-0.43838	1.63982	-0.26203	0.195888	-0.366521	0.392138	-0.431965	0.261381	-0.500151
1.30503	-0.259677	1.30514	-0.205919	1.30503	-0.192592	1.758	-0.435789	0.262077	-0.43849	1.64038	-0.262948	0.196387	-0.367301	0.393137	-0.432129	0.262047	-0.500226
1.30837	-0.259682	1.30847	-0.206521	1.30837	-0.192585	1.759	-0.435782	0.262743	-0.438611	1.64094	-0.263831	0.196887	-0.368228	0.394135	-0.432294	0.262713	-0.500302
1.3117	-0.259689	1.3118	-0.207126	1.3117	-0.192578	1.76	-0.435784	0.263409	-0.438699	1.6415	-0.264707	0.197386	-0.369198	0.395134	-0.432442	0.263379	-0.500386
1.31503	-0.259699	1.31513	-0.207696	1.31503	-0.192654	1.761	-0.435791	0.264076	-0.438757	1.64206	-0.265593	0.197885	-0.370169	0.396133	-0.432579	0.264046	-0.500474
1.31836	-0.259704	1.31847	-0.208179	1.31836	-0.192796	1.762	-0.435797	0.264742	-0.438842	1.64262	-0.266494	0.198385	-0.371021	0.397132	-0.432716	0.264712	-0.500549
1.32169	-0.259702	1.3218	-0.208575	1.32169	-0.192981	1.762	-0.435803	0.265408	-0.438981	1.64318	-0.267491	0.198884	-0.371651	0.398131	-0.432861	0.265378	-0.500621
1.32502	-0.259698	1.32513	-0.208926	1.32502	-0.193211	1.763	-0.435809	0.266074	-0.43911	1.64374	-0.26845	0.199383	-0.372173	0.39913	-0.433005	0.266044	-0.500688
1.32835	-0.259695	1.32846	-0.209332	1.32835	-0.193431	1.764	-0.435814	0.26674	-0.439182	1.6443	-0.269351	0.199883	-0.372686	0.400129	-0.433145	0.26671	-0.50076
1.33168	-0.259693	1.33179	-0.209784	1.33168	-0.193586	1.765	-0.43582	0.267406	-0.43926	1.64486	-0.270201	0.200382	-0.373175	0.401127	-0.433289	0.267376	-0.500837
1.33501	-0.259688	1.33512	-0.210249	1.33501	-0.19371	1.766	-0.435826	0.268073	-0.439377	1.64542	-0.271037	0.200881	-0.373571	0.402126	-0.433427	0.268042	-0.500911
1.33834	-0.25968	1.33845	-0.210743	1.33834	-0.193856	1.767	-0.435832	0.268739	-0.439509	1.64598	-0.271915	0.201381	-0.373954	0.403125	-0.433567	0.268708	-0.500979
1.34167	-0.259673	1.34178	-0.211274	1.34167	-0.194014	1.767	-0.435836	0.269405	-0.439633	1.64654	-0.272881	0.20188	-0.374404	0.404124	-0.433697	0.269374	-0.501047
1.34501	-0.259672	1.34511	-0.211831	1.345	-0.194223	1.768	-0.435841	0.270071	-0.439767	1.6471	-0.273899	0.20238	-0.374855	0.405123	-0.433813	0.270041	-0.501124
1.34834	-0.259676	1.34844	-0.212329	1.34834	-0.194491	1.769	-0.435846	0.270737	-0.439903	1.64766	-0.274908	0.202879	-0.375413	0.406122	-0.433934	0.270707	-0.501206
1.35167	-0.259684	1.35177	-0.21277	1.35167	-0.194735	1.77	-0.435851	0.271403	-0.440038	1.64822	-0.275895	0.203378	-0.376175	0.407121	-0.434074	0.271373	-0.50128
1.355	-0.259694	1.35511	-0.213183	1.355	-0.194903	1.771	-0.435857	0.27207	-0.440172	1.64878	-0.276862	0.203878	-0.377047	0.408119	-0.434225	0.272039	-0.501352
1.35833	-0.259704	1.35844	-0.213549	1.35833	-0.195101	1.772	-0.435862	0.272736	-0.440308	1.64934	-0.277821	0.204377	-0.37792	0.409118	-0.434372	0.272705	-0.501429
1.36166	-0.259708	1.36177	-0.213873	1.36166	-0.19533	1.772	-0.435868	0.273402	-0.440453	1.6499	-0.278803	0.204876	-0.378792	0.410117	-0.434517	0.273371	-0.501507
1.36499	-0.25971	1.3651	-0.214176	1.36499	-0.195485	1.773	-0.435873	0.274068	-0.440598	1.65046	-0.279699	0.205376	-0.379539	0.411116	-0.43465	0.274037	-0.501574
1.36832	-0.259713	1.36843	-0.214494	1.36832	-0.195625	1.774	-0.435878	0.274734	-0.440727	1.65102	-0.280509	0.205875	-0.380131	0.412115	-0.434767	0.274703	-0.501628
1.37165	-0.259717	1.37176	-0.214825	1.37165	-0.195852	1.775	-0.43589	0.2754	-0.440849	1.65158	-0.28133	0.206374	-0.380701	0.413114	-0.434878	0.275369	-0.50168
1.37498	-0.259716	1.37509	-0.215177	1.37498	-0.196096	1.776	-0.43591	0.276067	-0.440981	1.65214	-0.282179	0.206874	-0.381268	0.414113	-0.435001	0.276036	-0.501733
1.37831	-0.259716	1.37842	-0.215502	1.37831	-0.196231	1.777	-0.435929	0.276733	-0.441128	1.6527	-0.283012	0.207373	-0.381804	0.415111	-0.435138	0.276702	-0.501788
1.38165	-0.259722	1.38175	-0.215779	1.38164	-0.196354	1.777	-0.435949	0.277399	-0.441241	1.65326	-0.283827	0.207873	-0.382235	0.41611	-0.435265	0.277368	-0.501841
1.38498	-0.259731	1.38508	-0.21605	1.38498	-0.196535	1.778	-0.435968	0.278065	-0.44136	1.65382	-0.284695	0.208372	-0.382603	0.417109	-0.435388	0.278034	-0.501895
1.38831	-0.259738	1.38841	-0.216282	1.38831	-0.196714	1.779	-0.435988	0.278731	-0.441468	1.65438	-0.285566	0.208871	-0.382986	0.418108	-0.435504	0.2787	-0.501949
1.39164	-0.259746	1.39175	-0.216463	1.39164	-0.196831	1.78	-0.436007	0.279397	-0.441568	1.65494	-0.286419	0.209371	-0.383367	0.419107	-0.435617	0.279366	-0.502004
1.39497	-0.259751	1.39508	-0.216619	1.39497	-0.196893	1.781	-0.436027	0.280064	-0.441673	1.6555	-0.287188	0.20987	-0.383768	0.420106	-0.435736	0.280032	-0.502058
1.3983	-0.259752	1.39841	-0.216781	1.3983	-0.197009	1.782	-0.436047	0.28073	-0.441811	1.65606	-0.287849	0.210369	-0.38423	0.421105	-0.43588	0.280698	-0.502113
1.40163	-0.259757	1.40174	-0.217002	1.40163	-0.197189	1.782	-0.436066	0.281396	-0.441961	1.65662	-0.288507	0.210869	-0.38476	0.422103	-0.436037	0.281364	-0.50217
1.40496	-0.259766	1.40507	-0.217313	1.40496	-0.197368	1.783	-0.436085	0.282062	-0.442077	1.65718	-0.289254	0.211368	-0.385311	0.423102	-0.436169	0.28203	-0.502229
1.40829	-0.259775	1.4084	-0.217684	1.40829	-0.197553	1.784	-0.436104	0.282728	-0.442168	1.65774	-0.290022	0.211868	-0.385861	0.424101	-0.436271	0.282697	-0.502295
1.41162	-0.25978	1.41173	-0.218012	1.41162	-0.197716	1.785	-0.436124	0.283395	-0.442259	1.6583	-0.290744	0.212367	-0.386343	0.4251	-0.436369	0.283363	-0.502352
1.41495	-0.259785	1.41506	-0.218329	1.41495	-0.197801	1.786	-0.436145	0.284061	-0.442336	1.65886	-0.291431	0.212866	-0.386706	0.426099	-0.436493	0.284029	-0.502395
1.41829	-0.259791	1.41839	-0.218667	1.41828	-0.197819	1.786	-0.436166	0.284727	-0.442408	1.65942	-0.29212	0.213366	-0.387015	0.427098	-0.436633	0.284695	-0.502445
1.42162	-0.2598	1.42172	-0.218966	1.42162	-0.197838	1.787	-0.436186	0.285393	-0.442492	1.65998	-0.292825	0.213865	-0.387318	0.428097	-0.436749	0.285361	-0.502503
1.42495	-0.25981	1.42505	-0.219216	1.42495	-0.19787	1.788	-0.436207	0.286059	-0.44259	1.66054	-0.293421	0.214364	-0.387619	0.429095	-0.436848	0.286027	-0.502557
1.42828	-0.259817	1.42839	-0.219431	1.42828	-0.197897	1.789	-0.436227	0.286725	-0.442648	1.6611	-0.294095	0.214864	-0.387907	0.430094	-0.43696	0.286693	-0.502607
1.43161	-0.259825	1.43172	-0.219658	1.43161	-0.197909	1.79	-0.436247	0.287392	-0.44268	1.66166	-0.294787	0.215363	-0.388172	0.431093	-0.437092	0.287359	-0.502661
1.43494	-0.259832	1.43505	-0.219912	1.43494	-0.197934	1.791	-0.436267	0.288058	-0.442711	1.66222	-0.295468	0.215862	-0.388427	0.432092	-0.43722	0.288025	-0.502719
1.43827	-0.259836	1.43838	-0.220182	1.43827	-0.198032	1.791	-0.436287	0.288724	-0.442762	1.66278	-0.2961	0.216362	-0.388682	0.433091	-0.437342	0.288692	-0.502779
1.4416	-0.25984	1.44171	-0.220478	1.4416	-0.19813	1.792	-0.436307	0.28939	-0.44281	1.66334	-0.296675	0.216861	-0.389013	0.43409	-0.437459	0.289358	-0.502841
1.44493	-0.259845	1.44504	-0.220812	1.44493	-0.198153	1.793	-0.436327	0.290056	-0.442857	1.6639	-0.297342	0.217361	-0.389484	0.435089	-0.437574	0.290024	-0.502902
1.44826	-0.259849	1.44837	-0.22117	1.44826	-0.198186	1.794	-0.436348	0.290722	-0.44291	1.66446	-0.298133	0.21786	-0.390063	0.436087	-0.437699	0.29069	-0.502962
1.45159	-0.259849	1.4517	-0.221512	1.45159	-0.198266	1.795	-0.436367	0.291389	-0.442988	1.66502	-0.298859	0.218359	-0.39068	0.437086	-0.43783	0.291356	-0.50303
1.45493	-0.25985	1.45503	-0.221882	1.45492	-0.198342	1.796	-0.436383	0.292055	-0.443088	1.66558	-0.299489	0.218859	-0.391272	0.438085	-0.437947	0.292022	-0.503106
1.45826	-0.259856	1.45836	-0.222271	1.45826	-0.19844	1.796	-0.436402	0.292721	-0.443182	1.66614	-0.300076	0.219358	-0.39173	0.439084	-0.438043	0.292688	-0.503176
1.46159	-0.259865	1.46169	-0.222607	1.46159	-0.198597	1.797	-0.436422	0.293387	-0.443249	1.6667	-0.300689	0.219857	-0.392029	0.440083	-0.438123	0.293354	-0.503239
1.46492	-0.259872	1.46503	-0.222888	1.46492	-0.198724	1.798	-0.436443	0.294053	-0.443312	1.66726	-0.301311	0.220357	-0.39225	0.441082	-0.438213	0.29402	-0.503299
1.46825	-0.259875	1.46836	-0.223132	1.46825	-0.198784	1.799	-0.436464	0.294719	-0.443366	1.66782	-0.301862	0.220856	-0.39247	0.442081	-0.438314	0.294687	-0.503359
1.47158	-0.259878	1.47169	-0.223366	1.47158	-0.198832	1.8	-0.436485	0.295386	-0.443426	1.66838	-0.302483	0.221355	-0.39269	0.44308	-0.438436	0.295353	-0.503419
1.47491	-0.25988	1.47502	-0.223617	1.47491	-0.198937	1.801	-0.436506	0.296052	-0.443464	1.66894	-0.303185	0.221855	-0.392837	0.444078	-0.438556	0.296019	-0.503472
1.47824	-0.259881	1.47835	-0.223896	1.47824	-0.19907	1.801	-0.436527	0.296718	-0.443486	1.6695	-0.303886	0.222354	-0.392962	0.445077	-0.438659	0.296685	-0.503517
1.48157	-0.259882	1.48168	-0.224171	1.48157	-0.199119	1.802	-0.436548	0.297384	-0.443499	1.67006	-0.304506	0.222854	-0.393175	0.446076	-0.438739	0.297351	-0.503562
1.4849	-0.259886	1.48501	-0.224438	1.4849	-0.199105	1.803	-0.436571	0.29805	-0.443519	1.67063	-0.305034	0.223353	-0.393388	0.447075	-0.438811	0.298017	-0.503612
1.48823	-0.259892	1.48834	-0.224714	1.48823	-0.199107	1.804	-0.436594	0.298716	-0.443545	1.67118	-0.305596	0.223852	-0.393625	0.448074	-0.438913	0.298683	-0.503661
1.49157	-0.2599	1.49167	-0.224962	1.49156	-0.199111	1.805	-0.436617	0.299383	-0.443583	1.67175	-0.306102	0.224352	-0.394	0.449073	-0.439043	0.299349	-0.503711
1.4949	-0.259908	1.495	-0.225203	1.4949	-0.199145	1.806	-0.436641	0.300049	-0.443619	1.6723	-0.306572	0.224851	-0.394421	0.450072	-0.439178	0.300015	-0.503765
1.49823	-0.259914	1.49833	-0.225421	1.49822	-0.19927	1.806	-0.436665	0.300715	-0.443679	1.67287	-0.307037	0.22535	-0.394855	0.45107	-0.439289	0.300682	-0.503818
1.50156	-0.259921	1.50167	-0.225619	1.50156	-0.199437	1.807	-0.436688	0.301381	-0.443745	1.67342	-0.307538	0.22585	-0.395282	0.452069	-0.439391	0.301348	-0.503868
1.50489	-0.259929	1.505	-0.225858	1.50489	-0.199566	1.808	-0.436712	0.302047	-0.443795	1.67399	-0.308086	0.226349	-0.395639	0.453068	-0.439521	0.302014	-0.503928
1.50822	-0.259936	1.50833	-0.226141	1.50822	-0.199701	1.809	-0.436735	0.302713	-0.443854	1.67455	-0.308534	0.226848	-0.395886	0.454067	-0.439664	0.30268	-0.504002
1.51155	-0.25994	1.51166	-0.226455	1.51155	-0.199901	1.81	-0.436758	0.30338	-0.443922	1.67511	-0.308967	0.227348	-0.396156	0.455066	-0.439791	0.303346	-0.504067
1.51488	-0.259942	1.51499	-0.226763	1.51488	-0.200161	1.811	-0.436787	0.304046	-0.444005	1.67567	-0.309473	0.227847	-0.396427	0.456065	-0.439896	0.304012	-0.504114
1.51821	-0.259942	1.51832	-0.227071	1.51821	-0.200394	1.811	-0.43682	0.304712	-0.444086	1.67623	-0.30999	0.228347	-0.396692	0.457064	-0.439994	0.304678	-0.504152
1.52154	-0.259943	1.52165	-0.227391	1.52154	-0.200525	1.812	-0.436853	0.305378	-0.444148	1.67679	-0.310491	0.228846	-0.396929	0.458062	-0.44009	0.305344	-0.50419
1.52487	-0.259948	1.52498	-0.227719	1.52487	-0.200604	1.813	-0.436886	0.306044	-0.44421	1.67735	-0.310984	0.229345	-0.397165	0.459061	-0.440186	0.30601	-0.50423
1.52821	-0.259956	1.52831	-0.228066	1.5282	-0.200718	1.814	-0.43692	0.30671	-0.444262	1.67791	-0.311488	0.229845	-0.397414	0.46006	-0.440277	0.306677	-0.504271
1.53154	-0.259967	1.53164	-0.228405	1.53153	-0.200848	1.815	-0.436953	0.307377	-0.444328	1.67847	-0.312051	0.230344	-0.397662	0.461059	-0.440362	0.307343	-0.504311
1.53487	-0.259978	1.53497	-0.228704	1.53486	-0.200933	1.816	-0.436986	0.308043	-0.444385	1.67903	-0.312642	0.230843	-0.397914	0.462058	-0.44046	0.308009	-0.504345
1.5382	-0.259986	1.53831	-0.228932	1.5382	-0.201003	1.816	-0.437013	0.308709	-0.444432	1.67959	-0.313254	0.231343	-0.398164	0.463057	-0.440577	0.308675	-0.504379
1.54153	-0.259992	1.54164	-0.229134	1.54153	-0.201057	1.817	-0.437031	0.309375	-0.444481	1.68015	-0.313866	0.231842	-0.398348	0.464056	-0.440704	0.309341	-0.504418
1.54486	-0.259998	1.54497	-0.229389	1.54486	-0.201042	1.818	-0.437042	0.310041	-0.44454	1.68071	-0.31446	0.232341	-0.398492	0.465054	-0.440822	0.310007	-0.504471
1.54819	-0.260004	1.5483	-0.22969	1.54819	-0.201022	1.819	-0.437052	0.310707	-0.444589	1.68127	-0.315041	0.232841	-0.398634	0.466053	-0.440922	0.310673	-0.504532
1.55152	-0.26001	1.55163	-0.230009	1.55152	-0.201037	1.82	-0.437062	0.311374	-0.444627	1.68183	-0.315581	0.23334	-0.398766	0.467052	-0.441	0.311339	-0.504583
1.55485	-0.260015	1.55496	-0.23033	1.55485	-0.201078	1.821	-0.437072	0.31204	-0.444666	1.68239	-0.316111	0.23384	-0.398904	0.468051	-0.44108	0.312005	-0.504628
1.55818	-0.260018	1.55829	-0.230676	1.55818	-0.201177	1.821	-0.437082	0.312706	-0.444716	1.68295	-0.316694	0.234339	-0.399157	0.46905	-0.441188	0.312672	-0.504678
1.56151	-0.260021	1.56162	-0.231035	1.56151	-0.201354	1.822	-0.437092	0.313372	-0.444796	1.68351	-0.317272	0.234838	-0.399422	0.470049	-0.441306	0.313338	-0.504726
1.56485	-0.260025	1.56495	-0.231382	1.56484	-0.201521	1.823	-0.437102	0.314038	-0.444879	1.68407	-0.317829	0.235338	-0.399678	0.471048	-0.441428	0.314004	-0.504765
1.56818	-0.260033	1.56828	-0.231714	1.56817	-0.201632	1.824	-0.437111	0.314705	-0.444934	1.68463	-0.318407	0.235837	-0.399886	0.472046	-0.441537	0.31467	-0.504809
1.57151	-0.260041	1.57161	-0.232014	1.5715	-0.201706	1.825	-0.437128	0.315371	-0.44498	1.68519	-0.318976	0.236336	-0.400063	0.473045	-0.441636	0.315336	-0.504855
1.57484	-0.260047	1.57494	-0.232283	1.57484	-0.201781	1.826	-0.437147	0.316037	-0.445034	1.68575	-0.319527	0.236836	-0.400257	0.474044	-0.441737	0.316002	-0.504893
1.57817	-0.260053	1.57828	-0.232513	1.57817	-0.201841	1.826	-0.437167	0.316703	-0.445094	1.68631	-0.320006	0.237335	-0.400451	0.475043	-0.44184	0.316668	-0.504928
1.5815	-0.260059	1.58161	-0.232727	1.5815	-0.201876	1.827	-0.437187	0.317369	-0.445148	1.68687	-0.320503	0.237835	-0.400662	0.476042	-0.441939	0.317334	-0.504964
1.58483	-0.260061	1.58494	-0.232941	1.58483	-0.20194	1.828	-0.437206	0.318035	-0.44519	1.68743	-0.320987	0.238334	-0.400938	0.477041	-0.442027	0.318	-0.504999
1.58816	-0.260061	1.58827	-0.233146	1.58816	-0.202047	1.829	-0.437226	0.318702	-0.445224	1.68799	-0.321384	0.238833	-0.401221	0.47804	-0.442111	0.318667	-0.505023
1.59149	-0.260057	1.5916	-0.233365	1.59149	-0.202166	1.83	-0.437246	0.319368	-0.44525	1.68855	-0.321742	0.239333	-0.401497	0.479038	-0.442205	0.319333	-0.505042
1.59482	-0.260056	1.59493	-0.233585	1.59482	-0.202234	1.831	-0.437265	0.320034	-0.445291	1.68911	-0.322158	0.239832	-0.401775	0.480037	-0.442306	0.319999	-0.505063
1.59815	-0.26006	1.59826	-0.233795	1.59815	-0.20224	1.831	-0.437285	0.3207	-0.445333	1.68967	-0.322582	0.240331	-0.402063	0.481036	-0.442405	0.320665	-0.505084
1.60149	-0.260069	1.60159	-0.233997	1.60148	-0.202269	1.832	-0.437307	0.321366	-0.445354	1.69023	-0.323024	0.240831	-0.40238	0.482035	-0.442502	0.321331	-0.505102
1.60482	-0.26008	1.60492	-0.234178	1.60481	-0.202368	1.833	-0.437328	0.322032	-0.445377	1.69079	-0.323496	0.24133	-0.402721	0.483034	-0.442597	0.321997	-0.505117
1.60815	-0.26009	1.60825	-0.234332	1.60814	-0.202478	1.834	-0.43735	0.322699	-0.445409	1.69135	-0.323967	0.241829	-0.403074	0.484033	-0.442693	0.322663	-0.505133
1.61148	-0.260097	1.61158	-0.234454	1.61148	-0.202534	1.835	-0.437371	0.323365	-0.445441	1.69191	-0.324351	0.242329	-0.403407	0.485032	-0.442797	0.323329	-0.505151
1.61481	-0.260105	1.61492	-0.23458	1.61481	-0.20253	1.836	-0.437392	0.324031	-0.445469	1.69247	-0.324819	0.242828	-0.403654	0.48603	-0.442904	0.323995	-0.505175
1.61814	-0.260114	1.61825	-0.234748	1.61814	-0.202538	1.836	-0.437411	0.324697	-0.445513	1.69303	-0.325261	0.243328	-0.403844	0.487029	-0.443017	0.324661	-0.505203
1.62147	-0.260124	1.62158	-0.234956	1.62147	-0.202582	1.837	-0.43743	0.325363	-0.44555	1.69359	-0.325595	0.243827	-0.404049	0.488028	-0.44313	0.325328	-0.505229
1.6248	-0.260133	1.62491	-0.235172	1.6248	-0.202657	1.838	-0.437448	0.326029	-0.445579	1.69415	-0.325886	0.244326	-0.404253	0.489027	-0.443236	0.325994	-0.505255
1.62813	-0.260139	1.62824	-0.235376	1.62813	-0.202842	1.839	-0.437464	0.326696	-0.445621	1.69471	-0.326196	0.244826	-0.404493	0.490026	-0.443348	0.32666	-0.505274
1.63146	-0.26014	1.63157	-0.235588	1.63146	-0.203136	1.84	-0.437481	0.327362	-0.445677	1.69527	-0.326536	0.245325	-0.404841	0.491025	-0.443471	0.327326	-0.505275
1.63479	-0.260139	1.6349	-0.235801	1.63479	-0.203451	1.841	-0.437497	0.328028	-0.445732	1.69583	-0.32693	0.245824	-0.405202	0.492024	-0.443594	0.327992	-0.505277
1.63813	-0.260139	1.63823	-0.236	1.63812	-0.20369	1.841	-0.437513	0.328694	-0.445783	1.69639	-0.32737	0.246324	-0.405564	0.493022	-0.443701	0.328658	-0.505293
1.64146	-0.260139	1.64156	-0.236166	1.64145	-0.20382	1.842	-0.437529	0.32936	-0.445837	1.69695	-0.327862	0.246823	-0.405915	0.494021	-0.443783	0.329324	-0.505325
1.64479	-0.26014	1.64489	-0.236295	1.64478	-0.203894	1.843	-0.437545	0.330026	-0.445879	1.69751	-0.328341	0.247322	-0.406202	0.49502	-0.443878	0.32999	-0.505359
1.64812	-0.260138	1.64822	-0.236414	1.64812	-0.204007	1.844	-0.437561	0.330693	-0.445922	1.69807	-0.328787	0.247822	-0.406419	0.496019	-0.44398	0.330656	-0.505389
1.65145	-0.260134	1.65156	-0.236534	1.65145	-0.204194	1.845	-0.437577	0.331359	-0.445973	1.69863	-0.329214	0.248321	-0.406642	0.497018	-0.444085	0.331323	-0.505411
1.65478	-0.260133	1.65489	-0.236683	1.65478	-0.204466	1.846	-0.437591	0.332025	-0.446035	1.69919	-0.329598	0.248821	-0.406867	0.498017	-0.444191	0.331989	-0.505429
1.65811	-0.260136	1.65822	-0.236876	1.65811	-0.204772	1.846	-0.437604	0.332691	-0.446096	1.69975	-0.330003	0.24932	-0.407083	0.499016	-0.444307	0.332655	-0.50545
1.66144	-0.26014	1.66155	-0.237089	1.66144	-0.205018	1.847	-0.437615	0.333357	-0.446154	1.70031	-0.330411	0.249819	-0.407271	0.500014	-0.444423	0.333321	-0.505465
1.66477	-0.260144	1.66488	-0.237294	1.66477	-0.205188	1.848	-0.437626	0.334023	-0.446217	1.70087	-0.330793	0.250319	-0.40745	0.501013	-0.444527	0.333987	-0.505474
1.6681	-0.260149	1.66821	-0.237487	1.6681	-0.205322	1.849	-0.437637	0.33469	-0.446286	1.70143	-0.33117	0.250818	-0.40764	0.502012	-0.444618	0.334653	-0.505492
1.67143	-0.260154	1.67154	-0.237692	1.67143	-0.205424	1.85	-0.437648	0.335356	-0.446354	1.70199	-0.331597	0.251317	-0.407829	0.503011	-0.444702	0.335319	-0.505521
1.67477	-0.260162	1.67487	-0.237895	1.67476	-0.20548	1.851	-0.437659	0.336022	-0.446412	1.70255	-0.33214	0.251817	-0.408008	0.50401	-0.444791	0.335985	-0.505549
1.6781	-0.260174	1.6782	-0.238055	1.67809	-0.205582	1.851	-0.43767	0.336688	-0.446458	1.70311	-0.332602	0.252316	-0.408174	0.505009	-0.444884	0.336651	-0.505572
1.68143	-0.260183	1.68153	-0.238182	1.68142	-0.205786	1.852	-0.437675	0.337354	-0.446504	1.70367	-0.332995	0.252815	-0.408347	0.506008	-0.444987	0.337318	-0.505602
1.68476	-0.260186	1.68486	-0.238298	1.68476	-0.205988	1.853	-0.437678	0.33802	-0.446581	1.70423	-0.333358	0.253315	-0.408524	0.507006	-0.445096	0.337984	-0.50564
1.68809	-0.260187	1.68819	-0.238428	1.68809	-0.206111	1.854	-0.437683	0.338687	-0.446675	1.7048	-0.333694	0.253814	-0.4087	0.508005	-0.445211	0.33865	-0.505679
1.69142	-0.260189	1.69153	-0.238576	1.69142	-0.206174	1.855	-0.437689	0.339353	-0.446761	1.70535	-0.334014	0.254314	-0.408862	0.509004	-0.445326	0.339316	-0.505713
1.69475	-0.260191	1.69486	-0.238756	1.69475	-0.206232	1.856	-0.437694	0.340019	-0.446846	1.70592	-0.334423	0.254813	-0.409011	0.510003	-0.445424	0.339982	-0.505742
1.69808	-0.260193	1.69819	-0.238954	1.69808	-0.206321	1.856	-0.437699	0.340685	-0.44692	1.70647	-0.334874	0.255312	-0.409157	0.511002	-0.445505	0.340648	-0.505771
1.70141	-0.260194	1.70152	-0.239147	1.70141	-0.20646	1.857	-0.437705	0.341351	-0.446983	1.70704	-0.33527	0.255812	-0.409304	0.512001	-0.445578	0.341314	-0.505804
1.70474	-0.260194	1.70485	-0.239339	1.70474	-0.206634	1.858	-0.43771	0.342018	-0.447046	1.70759	-0.335686	0.256311	-0.409472	0.513	-0.445645	0.34198	-0.505839
1.70807	-0.260195	1.70818	-0.239507	1.70807	-0.206827	1.859	-0.437717	0.342684	-0.44712	1.70816	-0.336123	0.25681	-0.409707	0.513998	-0.445716	0.342646	-0.505864
1.71141	-0.260197	1.71151	-0.239642	1.7114	-0.206986	1.86	-0.43773	0.34335	-0.447198	1.70872	-0.336539	0.25731	-0.409983	0.514997	-0.445794	0.343313	-0.505883
1.71474	-0.260204	1.71484	-0.239748	1.71473	-0.207038	1.861	-0.437747	0.344016	-0.447265	1.70928	-0.336901	0.257809	-0.410271	0.515996	-0.445878	0.343979	-0.505911
1.71807	-0.26021	1.71817	-0.239876	1.71806	-0.207022	1.861	-0.437765	0.344682	-0.447298	1.70984	-0.3373	0.258309	-0.410557	0.516995	-0.445975	0.344645	-0.505946
1.7214	-0.260214	1.7215	-0.240049	1.7214	-0.207052	1.862	-0.437783	0.345348	-0.447324	1.7104	-0.337712	0.258808	-0.410802	0.517994	-0.446078	0.345311	-0.505971
1.72473	-0.260218	1.72483	-0.240248	1.72473	-0.207101	1.863	-0.437801	0.346015	-0.447363	1.71096	-0.338068	0.259307	-0.410947	0.518993	-0.446177	0.345977	-0.505982
1.72806	-0.260222	1.72817	-0.240492	1.72806	-0.207084	1.864	-0.437819	0.346681	-0.447406	1.71152	-0.338376	0.259807	-0.411091	0.519992	-0.446283	0.346643	-0.505996
1.73139	-0.260231	1.7315	-0.240768	1.73139	-0.207045	1.865	-0.437837	0.347347	-0.447452	1.71208	-0.338666	0.260306	-0.411242	0.52099	-0.446387	0.347309	-0.506021
1.73472	-0.260242	1.73483	-0.241058	1.73472	-0.207032	1.866	-0.437855	0.348013	-0.447511	1.71264	-0.338971	0.260805	-0.411391	0.521989	-0.446481	0.347975	-0.506048
1.73805	-0.260251	1.73816	-0.241333	1.73805	-0.206989	1.866	-0.437866	0.348679	-0.447572	1.7132	-0.339371	0.261305	-0.411532	0.522988	-0.446564	0.348641	-0.506072
1.74138	-0.260253	1.74149	-0.24158	1.74138	-0.206935	1.867	-0.437873	0.349345	-0.447627	1.71376	-0.339732	0.261804	-0.41164	0.523987	-0.446634	0.349308	-0.506101
1.74471	-0.260254	1.74482	-0.24183	1.74471	-0.20699	1.868	-0.437879	0.350012	-0.447678	1.71432	-0.340041	0.262303	-0.41171	0.524986	-0.446701	0.349974	-0.506134
1.74805	-0.260257	1.74815	-0.242076	1.74804	-0.207076	1.869	-0.437885	0.350678	-0.447737	1.71488	-0.340351	0.262803	-0.41178	0.525985	-0.446777	0.35064	-0.506166
1.75138	-0.260266	1.75148	-0.242296	1.75137	-0.207086	1.87	-0.437891	0.351344	-0.447799	1.71544	-0.340685	0.263302	-0.411852	0.526984	-0.44686	0.351306	-0.506189
1.75471	-0.260278	1.75481	-0.242476	1.7547	-0.20707	1.871	-0.437898	0.35201	-0.447856	1.716	-0.341019	0.263802	-0.411934	0.527982	-0.446943	0.351972	-0.506219
1.75804	-0.26029	1.75814	-0.24264	1.75804	-0.207129	1.871	-0.437904	0.352676	-0.447902	1.71656	-0.341308	0.264301	-0.412032	0.528981	-0.447031	0.352638	-0.506257
1.76137	-0.260298	1.76147	-0.24283	1.76137	-0.207198	1.872	-0.43791	0.353342	-0.447943	1.71712	-0.34167	0.2648	-0.412147	0.52998	-0.447116	0.353304	-0.50629
1.7647	-0.260301	1.7648	-0.243055	1.7647	-0.207139	1.873	-0.437916	0.354009	-0.447979	1.71768	-0.341992	0.2653	-0.41226	0.530979	-0.447183	0.35397	-0.506316
1.76803	-0.260303	1.76814	-0.243292	1.76803	-0.207018	1.874	-0.437921	0.354675	-0.448005	1.71824	-0.342301	0.265799	-0.412365	0.531978	-0.447237	0.354636	-0.506343
1.77136	-0.260305	1.77147	-0.243532	1.77136	-0.206966	1.875	-0.437926	0.355341	-0.44803	1.7188	-0.342622	0.266298	-0.412448	0.532977	-0.447296	0.355303	-0.506373
1.77469	-0.260306	1.7748	-0.243794	1.77469	-0.207057	1.876	-0.437931	0.356007	-0.448059	1.71936	-0.342977	0.266798	-0.412534	0.533976	-0.447368	0.355969	-0.506403
1.77802	-0.260304	1.77813	-0.244045	1.77802	-0.207248	1.876	-0.437936	0.356673	-0.448068	1.71992	-0.343389	0.267297	-0.412627	0.534975	-0.447446	0.356635	-0.506433
1.78135	-0.260303	1.78146	-0.24425	1.78135	-0.207397	1.877	-0.437942	0.357339	-0.448042	1.72048	-0.343742	0.267796	-0.41272	0.535973	-0.447527	0.357301	-0.50646
1.78469	-0.260302	1.78479	-0.24443	1.78468	-0.20745	1.878	-0.437947	0.358006	-0.448008	1.72104	-0.34416	0.268296	-0.412804	0.536972	-0.447605	0.357967	-0.506478
1.78802	-0.260306	1.78812	-0.244589	1.78801	-0.207482	1.879	-0.437952	0.358672	-0.448006	1.7216	-0.344564	0.268795	-0.412889	0.537971	-0.447694	0.358633	-0.50649
1.79135	-0.260315	1.79145	-0.244734	1.79134	-0.207534	1.88	-0.437958	0.359338	-0.448001	1.72216	-0.344947	0.269295	-0.413007	0.53897	-0.447796	0.359299	-0.506509
1.79468	-0.260326	1.79478	-0.244894	1.79468	-0.207604	1.881	-0.437963	0.360004	-0.447992	1.72272	-0.345308	0.269794	-0.413147	0.539969	-0.447889	0.359965	-0.506531
1.79801	-0.260334	1.79811	-0.24507	1.79801	-0.207715	1.881	-0.437971	0.36067	-0.447987	1.72328	-0.345613	0.270293	-0.413286	0.540968	-0.447972	0.360631	-0.50655
1.80134	-0.260342	1.80144	-0.245214	1.80134	-0.207879	1.882	-0.437984	0.361336	-0.448027	1.72384	-0.345929	0.270793	-0.413422	0.541966	-0.448047	0.361298	-0.506575
1.80467	-0.260352	1.80478	-0.245349	1.80467	-0.208039	1.883	-0.437998	0.362003	-0.448089	1.7244	-0.346244	0.271292	-0.413562	0.542965	-0.448119	0.361964	-0.506609
1.808	-0.260363	1.80811	-0.245504	1.808	-0.208219	1.884	-0.438013	0.362669	-0.448131	1.72496	-0.346558	0.271791	-0.413707	0.543964	-0.448191	0.36263	-0.50664
1.81133	-0.260373	1.81144	-0.245634	1.81133	-0.20845	1.885	-0.438027	0.363335	-0.44815	1.72552	-0.346895	0.272291	-0.413851	0.544963	-0.448248	0.363296	-0.506664
1.81466	-0.26038	1.81477	-0.24576	1.81466	-0.208678	1.886	-0.438041	0.364001	-0.448159	1.72608	-0.347235	0.27279	-0.413987	0.545962	-0.44831	0.363962	-0.506684
1.81799	-0.26038	1.8181	-0.245885	1.81799	-0.208849	1.886	-0.438055	0.364667	-0.448151	1.72664	-0.347529	0.273289	-0.41411	0.546961	-0.448383	0.364628	-0.506714
1.82133	-0.260377	1.82143	-0.245983	1.82132	-0.208978	1.887	-0.43807	0.365333	-0.448144	1.7272	-0.347812	0.273789	-0.414231	0.54796	-0.448474	0.365294	-0.506747
1.82465	-0.260376	1.82476	-0.246066	1.82465	-0.209072	1.888	-0.438088	0.366	-0.448154	1.72776	-0.348045	0.274288	-0.414367	0.548959	-0.44857	0.36596	-0.506759
1.82799	-0.26038	1.82809	-0.246155	1.82798	-0.209112	1.889	-0.438102	0.366666	-0.448175	1.72832	-0.348285	0.274788	-0.414511	0.549957	-0.448667	0.366626	-0.50676
1.83132	-0.260384	1.83142	-0.246264	1.83132	-0.209212	1.89	-0.438114	0.367332	-0.448181	1.72888	-0.348534	0.275287	-0.414657	0.550956	-0.448765	0.367292	-0.506773
1.83465	-0.260385	1.83475	-0.246408	1.83465	-0.209417	1.89	-0.438125	0.367998	-0.44819	1.72944	-0.348771	0.275786	-0.414792	0.551955	-0.448864	0.367959	-0.506792
1.83798	-0.260384	1.83808	-0.246595	1.83798	-0.209655	1.891	-0.438137	0.368664	-0.44821	1.73	-0.34898	0.276286	-0.414938	0.552954	-0.448967	0.368625	-0.506797
1.84131	-0.260383	1.84142	-0.246796	1.84131	-0.209823	1.892	-0.438149	0.36933	-0.448248	1.73056	-0.349183	0.276785	-0.415093	0.553953	-0.449058	0.369291	-0.50679
1.84464	-0.26038	1.84475	-0.247006	1.84464	-0.209941	1.893	-0.438162	0.369997	-0.448288	1.73112	-0.349457	0.277284	-0.415251	0.554952	-0.449142	0.369957	-0.506788
1.84797	-0.260377	1.84808	-0.247225	1.84797	-0.210127	1.894	-0.438174	0.370663	-0.448329	1.73168	-0.349735	0.277784	-0.415399	0.555951	-0.449234	0.370623	-0.506797
1.8513	-0.260377	1.85141	-0.247425	1.8513	-0.210371	1.895	-0.438185	0.371329	-0.448367	1.73224	-0.350012	0.278283	-0.415542	0.556949	-0.449337	0.371289	-0.506811
1.85463	-0.260376	1.85474	-0.247599	1.85463	-0.210568	1.895	-0.438192	0.371995	-0.448387	1.7328	-0.350283	0.278782	-0.415687	0.557948	-0.449435	0.371955	-0.506826
1.85796	-0.260375	1.85807	-0.247738	1.85796	-0.210636	1.896	-0.438198	0.372661	-0.448351	1.73336	-0.350535	0.279282	-0.415832	0.558947	-0.449512	0.372621	-0.506838
1.86129	-0.260379	1.8614	-0.247851	1.86129	-0.210595	1.897	-0.438203	0.373328	-0.448334	1.73392	-0.350751	0.279781	-0.415979	0.559946	-0.449588	0.373287	-0.50685
1.86463	-0.260387	1.86473	-0.247974	1.86462	-0.210589	1.898	-0.438208	0.373994	-0.448359	1.73448	-0.351087	0.280281	-0.416128	0.560945	-0.449669	0.373954	-0.506862
1.86796	-0.260396	1.86806	-0.248128	1.86795	-0.210675	1.899	-0.438213	0.37466	-0.448382	1.73504	-0.35142	0.28078	-0.416277	0.561944	-0.449755	0.37462	-0.506876
1.87129	-0.260404	1.87139	-0.248306	1.87129	-0.210775	1.9	-0.438218	0.375326	-0.448379	1.7356	-0.35177	0.281279	-0.416426	0.562943	-0.449829	0.375286	-0.506893
1.87462	-0.260407	1.87472	-0.248508	1.87462	-0.21084	1.9	-0.438223	0.375992	-0.44839	1.73616	-0.352122	0.281779	-0.416574	0.563941	-0.449894	0.375952	-0.506916
1.87795	-0.260405	1.87806	-0.248738	1.87795	-0.210864	1.901	-0.438228	0.376658	-0.448402	1.73672	-0.352463	0.282278	-0.416717	0.56494	-0.449973	0.376618	-0.506939
1.88128	-0.260404	1.88139	-0.248986	1.88128	-0.210861	1.902	-0.43823	0.377325	-0.448422	1.73728	-0.352795	0.282777	-0.416845	0.565939	-0.45005	0.377284	-0.506963
1.88461	-0.260406	1.88472	-0.249236	1.88461	-0.210927	1.903	-0.438232	0.377991	-0.448428	1.73784	-0.353115	0.283277	-0.416979	0.566938	-0.450115	0.37795	-0.506981
1.88794	-0.260407	1.88805	-0.249459	1.88794	-0.21112	1.904	-0.438236	0.378657	-0.448413	1.7384	-0.353424	0.283776	-0.417122	0.567937	-0.450187	0.378616	-0.506991
1.89127	-0.26041	1.89138	-0.249625	1.89127	-0.211291	1.905	-0.43824	0.379323	-0.448402	1.73897	-0.353723	0.284275	-0.417264	0.568936	-0.450276	0.379282	-0.507009
1.8946	-0.260418	1.89471	-0.249736	1.8946	-0.211417	1.905	-0.438244	0.379989	-0.448413	1.73952	-0.354003	0.284775	-0.417393	0.569935	-0.450371	0.379949	-0.507033
1.89793	-0.260428	1.89804	-0.249807	1.89793	-0.211528	1.906	-0.438248	0.380655	-0.448444	1.74009	-0.354275	0.285274	-0.417517	0.570933	-0.450467	0.380615	-0.507047
1.90127	-0.260435	1.90137	-0.249877	1.90126	-0.211594	1.907	-0.438252	0.381322	-0.448477	1.74064	-0.354557	0.285774	-0.417646	0.571932	-0.450566	0.381281	-0.507053
1.9046	-0.260439	1.9047	-0.249973	1.90459	-0.211636	1.908	-0.438255	0.381988	-0.448494	1.7412	-0.354803	0.286273	-0.417774	0.572931	-0.450648	0.381947	-0.507048
1.90793	-0.260446	1.90803	-0.250096	1.90793	-0.21172	1.909	-0.43826	0.382654	-0.448498	1.74177	-0.355033	0.286772	-0.417904	0.57393	-0.450719	0.382613	-0.507055
1.91126	-0.260453	1.91136	-0.250231	1.91126	-0.21184	1.91	-0.438265	0.38332	-0.448502	1.74233	-0.355274	0.287272	-0.418089	0.574929	-0.450791	0.383279	-0.507086
1.91459	-0.260457	1.9147	-0.250365	1.91459	-0.211906	1.91	-0.43827	0.383986	-0.448512	1.74289	-0.35549	0.287771	-0.41828	0.575928	-0.450868	0.383945	-0.507122
1.91792	-0.260461	1.91803	-0.250508	1.91792	-0.211932	1.911	-0.438276	0.384652	-0.448519	1.74345	-0.355688	0.28827	-0.418477	0.576927	-0.450942	0.384611	-0.507151
1.92125	-0.260466	1.92136	-0.25064	1.92125	-0.211929	1.912	-0.438282	0.385319	-0.448514	1.74401	-0.355896	0.28877	-0.418675	0.577925	-0.451005	0.385277	-0.507178
1.92458	-0.260474	1.92469	-0.250753	1.92458	-0.21185	1.913	-0.438288	0.385985	-0.448501	1.74457	-0.356132	0.289269	-0.418871	0.578924	-0.451066	0.385944	-0.507204
1.92791	-0.260486	1.92802	-0.250852	1.92791	-0.211727	1.914	-0.438294	0.386651	-0.448483	1.74513	-0.35636	0.289768	-0.419042	0.579923	-0.451136	0.38661	-0.507228
1.93124	-0.260497	1.93135	-0.250941	1.93124	-0.211646	1.915	-0.4383	0.387317	-0.448465	1.74569	-0.356607	0.290268	-0.419217	0.580922	-0.451224	0.387276	-0.507249
1.93457	-0.260506	1.93468	-0.251046	1.93457	-0.211655	1.915	-0.438306	0.387983	-0.448452	1.74625	-0.356877	0.290767	-0.419401	0.581921	-0.45131	0.387942	-0.507269
1.93791	-0.260515	1.93801	-0.251175	1.9379	-0.211669	1.916	-0.438312	0.388649	-0.448444	1.74681	-0.357159	0.291267	-0.419584	0.58292	-0.451396	0.388608	-0.507293
1.94124	-0.260523	1.94134	-0.25134	1.94123	-0.21164	1.917	-0.438319	0.389316	-0.44848	1.74737	-0.357431	0.291766	-0.419757	0.583919	-0.451481	0.389274	-0.507319
1.94457	-0.260528	1.94467	-0.251537	1.94457	-0.211647	1.918	-0.438331	0.389982	-0.448533	1.74793	-0.357679	0.292265	-0.419917	0.584917	-0.451555	0.38994	-0.507342
1.9479	-0.26053	1.948	-0.251741	1.9479	-0.211729	1.919	-0.438345	0.390648	-0.448581	1.74849	-0.357969	0.292765	-0.420088	0.585916	-0.451618	0.390606	-0.507363
1.95123	-0.260534	1.95134	-0.251934	1.95123	-0.211837	1.92	-0.43836	0.391314	-0.448636	1.74905	-0.358241	0.293264	-0.42026	0.586915	-0.451686	0.391272	-0.507378
1.95456	-0.260535	1.95467	-0.252106	1.95456	-0.211944	1.92	-0.438374	0.39198	-0.448692	1.74961	-0.358565	0.293763	-0.42043	0.587914	-0.45176	0.391939	-0.50739
1.95789	-0.260536	1.958	-0.252264	1.95789	-0.212079	1.921	-0.438388	0.392646	-0.448726	1.75017	-0.358909	0.294263	-0.420567	0.588913	-0.451835	0.392605	-0.507397
1.96122	-0.26054	1.96133	-0.252395	1.96122	-0.212254	1.922	-0.438402	0.393313	-0.44875	1.75073	-0.359236	0.294762	-0.420674	0.589912	-0.451925	0.393271	-0.507404
1.96455	-0.260549	1.96466	-0.252514	1.96455	-0.212448	1.923	-0.438414	0.393979	-0.448764	1.75129	-0.35953	0.295262	-0.420779	0.590911	-0.45203	0.393937	-0.507419
1.96788	-0.260558	1.96799	-0.252637	1.96788	-0.212516	1.924	-0.438421	0.394645	-0.448769	1.75185	-0.359786	0.295761	-0.420886	0.591909	-0.452136	0.394603	-0.507443
1.97121	-0.260565	1.97132	-0.252754	1.97121	-0.212395	1.925	-0.438423	0.395311	-0.448773	1.75241	-0.360111	0.29626	-0.42099	0.592908	-0.45223	0.395269	-0.507464
1.97455	-0.260569	1.97465	-0.252889	1.97454	-0.212239	1.925	-0.438423	0.395977	-0.4488	1.75297	-0.360432	0.29676	-0.421086	0.593907	-0.452312	0.395935	-0.507483
1.97788	-0.260567	1.97798	-0.25307	1.97787	-0.212198	1.926	-0.438422	0.396643	-0.448831	1.75353	-0.360745	0.297259	-0.421185	0.594906	-0.452388	0.396601	-0.507509
1.98121	-0.260563	1.98131	-0.253284	1.98121	-0.212291	1.927	-0.438422	0.39731	-0.448843	1.75409	-0.361035	0.297758	-0.421287	0.595905	-0.452457	0.397267	-0.507549
1.98454	-0.260564	1.98464	-0.253498	1.98454	-0.212442	1.928	-0.438421	0.397976	-0.448851	1.75465	-0.361293	0.298258	-0.42139	0.596904	-0.452522	0.397934	-0.507589
1.98787	-0.26057	1.98798	-0.253719	1.98787	-0.212597	1.929	-0.438421	0.398642	-0.44887	1.75521	-0.361538	0.298757	-0.42149	0.597903	-0.452592	0.3986	-0.507616
1.9912	-0.260575	1.99131	-0.253948	1.9912	-0.212693	1.93	-0.43842	0.399308	-0.448883	1.75577	-0.361812	0.299256	-0.42158	0.598901	-0.452676	0.399266	-0.507626
1.99453	-0.260577	1.99464	-0.254152	1.99453	-0.212748	1.93	-0.438422	0.399974	-0.448887	1.75633	-0.362096	0.299756	-0.421688	0.5999	-0.452765	0.399932	-0.507635
1.99786	-0.260576	1.99797	-0.254334	1.99786	-0.212845	1.931	-0.438427	0.40064	-0.448882	1.75689	-0.362367	0.300255	-0.421797	0.600899	-0.452845	0.400598	-0.507649
2.00119	-0.260577	2.0013	-0.254484	2.00119	-0.212974	1.932	-0.438435	0.401307	-0.448877	1.75745	-0.362648	0.300755	-0.421906	0.601898	-0.452913	0.401264	-0.507664
2.00452	-0.260584	2.00463	-0.254595	2.00452	-0.213122	1.933	-0.438443	0.401973	-0.448897	1.75801	-0.36295	0.301254	-0.422002	0.602897	-0.452987	0.40193	-0.507678
2.00786	-0.260589	2.00796	-0.254681	2.00785	-0.213351	1.934	-0.438451	0.402639	-0.44893	1.75857	-0.363204	0.301753	-0.422093	0.603896	-0.453072	0.402596	-0.507691
2.01119	-0.26059	2.01129	-0.254772	2.01118	-0.213618	1.935	-0.43846	0.403305	-0.448959	1.75913	-0.363494	0.302253	-0.42219	0.604895	-0.453155	0.403262	-0.507703
2.01452	-0.26059	2.01462	-0.25487	2.01451	-0.213826	1.935	-0.438468	0.403971	-0.448972	1.75969	-0.363824	0.302752	-0.422287	0.605893	-0.453223	0.403928	-0.507711
2.01785	-0.260596	2.01795	-0.254968	2.01784	-0.213938	1.936	-0.438476	0.404638	-0.448981	1.76025	-0.364149	0.303251	-0.422386	0.606892	-0.453298	0.404595	-0.507722
2.02118	-0.260608	2.02128	-0.255084	2.02118	-0.214052	1.937	-0.438485	0.405304	-0.448999	1.76081	-0.36446	0.303751	-0.422476	0.607891	-0.453374	0.405261	-0.507744
2.02451	-0.260621	2.02461	-0.255194	2.02451	-0.214231	1.938	-0.438494	0.40597	-0.449019	1.76137	-0.364771	0.30425	-0.422568	0.60889	-0.453465	0.405927	-0.507769
2.02784	-0.260634	2.02795	-0.255276	2.02784	-0.214402	1.939	-0.438508	0.406636	-0.449031	1.76193	-0.365077	0.304749	-0.422657	0.609889	-0.453563	0.406593	-0.507799
2.03117	-0.260644	2.03128	-0.255351	2.03117	-0.214526	1.94	-0.438525	0.407302	-0.449043	1.76249	-0.365422	0.305249	-0.422747	0.610888	-0.453669	0.407259	-0.507828
2.0345	-0.260652	2.03461	-0.255423	2.0345	-0.214629	1.94	-0.438542	0.407968	-0.449049	1.76305	-0.365765	0.305748	-0.422837	0.611887	-0.453769	0.407925	-0.507853
2.03783	-0.260661	2.03794	-0.255491	2.03783	-0.214728	1.941	-0.438559	0.408635	-0.449074	1.76361	-0.36608	0.306248	-0.422929	0.612885	-0.453868	0.408591	-0.507872
2.04116	-0.260671	2.04127	-0.255566	2.04116	-0.214833	1.942	-0.438576	0.409301	-0.44911	1.76417	-0.366349	0.306747	-0.423031	0.613884	-0.453972	0.409257	-0.507898
2.04449	-0.26068	2.0446	-0.255656	2.04449	-0.214971	1.943	-0.438592	0.409967	-0.449113	1.76473	-0.366571	0.307246	-0.423131	0.614883	-0.454047	0.409923	-0.507934
2.04783	-0.260687	2.04793	-0.255756	2.04782	-0.215064	1.944	-0.438607	0.410633	-0.449116	1.76529	-0.366772	0.307746	-0.423232	0.615882	-0.454115	0.41059	-0.50796
2.05116	-0.260692	2.05126	-0.255861	2.05115	-0.215133	1.945	-0.438622	0.411299	-0.449128	1.76585	-0.366964	0.308245	-0.423326	0.616881	-0.454187	0.411256	-0.507976
2.05449	-0.260699	2.05459	-0.255987	2.05449	-0.215247	1.945	-0.438636	0.411965	-0.449143	1.76641	-0.367194	0.308744	-0.423424	0.61788	-0.454261	0.411922	-0.50799
2.05782	-0.260706	2.05792	-0.256129	2.05782	-0.215438	1.946	-0.438649	0.412632	-0.449135	1.76697	-0.367441	0.309244	-0.423529	0.618879	-0.45433	0.412588	-0.507997
2.06115	-0.260712	2.06126	-0.256294	2.06115	-0.215574	1.947	-0.438661	0.413298	-0.449126	1.76753	-0.367695	0.309743	-0.423633	0.619878	-0.454395	0.413254	-0.507999
2.06448	-0.260719	2.06459	-0.256455	2.06448	-0.215589	1.948	-0.438673	0.413964	-0.449117	1.76809	-0.367953	0.310242	-0.423738	0.620876	-0.454466	0.41392	-0.508
2.06781	-0.260724	2.06792	-0.256591	2.06781	-0.215576	1.949	-0.438684	0.41463	-0.449112	1.76865	-0.3682	0.310742	-0.423837	0.621875	-0.454537	0.414586	-0.508003
2.07114	-0.260729	2.07125	-0.256693	2.07114	-0.215593	1.95	-0.438696	0.415296	-0.449111	1.76921	-0.368342	0.311241	-0.423939	0.622874	-0.454601	0.415252	-0.50802
2.07447	-0.260736	2.07458	-0.25677	2.07447	-0.215666	1.95	-0.438708	0.415962	-0.449136	1.76977	-0.368477	0.311741	-0.424039	0.623873	-0.45466	0.415918	-0.508049
2.0778	-0.260748	2.07791	-0.256848	2.0778	-0.215765	1.951	-0.438719	0.416629	-0.449166	1.77033	-0.36864	0.31224	-0.424139	0.624872	-0.454718	0.416585	-0.508072
2.08114	-0.260761	2.08124	-0.256938	2.08113	-0.215889	1.952	-0.43873	0.417295	-0.449189	1.77089	-0.368829	0.312739	-0.424237	0.625871	-0.454782	0.417251	-0.508083
2.08447	-0.260768	2.08457	-0.257037	2.08446	-0.216069	1.953	-0.438742	0.417961	-0.449201	1.77145	-0.369026	0.313239	-0.424332	0.626869	-0.454857	0.417917	-0.508091
2.0878	-0.260769	2.0879	-0.25716	2.08779	-0.216247	1.954	-0.438754	0.418627	-0.449197	1.77201	-0.369234	0.313738	-0.424436	0.627868	-0.454932	0.418583	-0.508105
2.09113	-0.260769	2.09123	-0.257313	2.09112	-0.216379	1.955	-0.438767	0.419293	-0.449168	1.77258	-0.369526	0.314237	-0.424539	0.628867	-0.455001	0.419249	-0.508126
2.09446	-0.260771	2.09456	-0.25747	2.09445	-0.216511	1.955	-0.438779	0.419959	-0.449145	1.77313	-0.369817	0.314737	-0.424642	0.629866	-0.455072	0.419915	-0.508155
2.09779	-0.260778	2.09789	-0.257618	2.09779	-0.216695	1.956	-0.438792	0.420626	-0.449146	1.7737	-0.370067	0.315236	-0.42474	0.630865	-0.455139	0.420581	-0.508194
2.10112	-0.260784	2.10122	-0.257765	2.10112	-0.216948	1.957	-0.438805	0.421292	-0.449151	1.77425	-0.370288	0.315735	-0.424835	0.631864	-0.455209	0.421247	-0.508222
2.10445	-0.260784	2.10456	-0.257889	2.10445	-0.217167	1.958	-0.438817	0.421958	-0.449155	1.77482	-0.370511	0.316235	-0.424931	0.632863	-0.455276	0.421913	-0.508227
2.10778	-0.260785	2.10789	-0.257972	2.10778	-0.21727	1.959	-0.438828	0.422624	-0.449181	1.77537	-0.370757	0.316734	-0.425025	0.633862	-0.455331	0.42258	-0.508224
2.11111	-0.260786	2.11122	-0.258043	2.11111	-0.217379	1.96	-0.438835	0.42329	-0.44921	1.77594	-0.371011	0.317234	-0.425119	0.63486	-0.455386	0.423246	-0.508211
2.11444	-0.260786	2.11455	-0.258101	2.11444	-0.217513	1.96	-0.438844	0.423956	-0.449256	1.7765	-0.371205	0.317733	-0.425205	0.635859	-0.455451	0.423912	-0.508191
2.11777	-0.260785	2.11788	-0.25813	2.11777	-0.21764	1.961	-0.438857	0.424623	-0.449292	1.77706	-0.371384	0.318232	-0.425296	0.636858	-0.455526	0.424578	-0.508183
2.12111	-0.260787	2.12121	-0.258174	2.1211	-0.21775	1.962	-0.438869	0.425289	-0.449286	1.77762	-0.37165	0.318732	-0.425388	0.637857	-0.455593	0.425244	-0.508186
2.12444	-0.260794	2.12454	-0.258254	2.12443	-0.217827	1.963	-0.438881	0.425955	-0.44927	1.77818	-0.371924	0.319231	-0.425481	0.638856	-0.45566	0.42591	-0.508185
2.12777	-0.2608	2.12787	-0.258343	2.12776	-0.217863	1.964	-0.438894	0.426621	-0.449295	1.77874	-0.372133	0.31973	-0.425572	0.639855	-0.455731	0.426576	-0.508182
2.1311	-0.260799	2.1312	-0.258433	2.1311	-0.217922	1.965	-0.438906	0.427287	-0.449315	1.7793	-0.372282	0.32023	-0.425667	0.640854	-0.455806	0.427242	-0.508183
2.13443	-0.260798	2.13453	-0.258532	2.13443	-0.218029	1.965	-0.438919	0.427953	-0.449332	1.77986	-0.372415	0.320729	-0.425769	0.641852	-0.455886	0.427908	-0.508181
2.13776	-0.260801	2.13787	-0.258609	2.13776	-0.218201	1.966	-0.438934	0.42862	-0.449335	1.78042	-0.372559	0.321229	-0.425872	0.642851	-0.455962	0.428575	-0.508166
2.14109	-0.26081	2.1412	-0.25866	2.14109	-0.218386	1.967	-0.438951	0.429286	-0.449337	1.78098	-0.372718	0.321728	-0.425973	0.64385	-0.456026	0.429241	-0.508155
2.14442	-0.260818	2.14453	-0.258683	2.14442	-0.218498	1.968	-0.438967	0.429952	-0.449341	1.78154	-0.372925	0.322227	-0.426069	0.644849	-0.456089	0.429907	-0.508158
2.14775	-0.260825	2.14786	-0.25871	2.14775	-0.218538	1.969	-0.438984	0.430618	-0.449347	1.7821	-0.373184	0.322727	-0.426158	0.645848	-0.456155	0.430573	-0.508167
2.15108	-0.260833	2.15119	-0.258767	2.15108	-0.218618	1.97	-0.439	0.431284	-0.449363	1.78266	-0.373462	0.323226	-0.426242	0.646847	-0.45623	0.431239	-0.508175
2.15441	-0.260842	2.15452	-0.258858	2.15441	-0.218727	1.97	-0.439016	0.431951	-0.449396	1.78322	-0.373689	0.323725	-0.426326	0.647846	-0.456317	0.431905	-0.508188
2.15774	-0.260848	2.15785	-0.258983	2.15774	-0.218824	1.971	-0.439033	0.432617	-0.449415	1.78378	-0.373875	0.324225	-0.426405	0.648844	-0.456407	0.432571	-0.508201
2.16108	-0.26085	2.16118	-0.259114	2.16107	-0.218982	1.972	-0.439049	0.433283	-0.449429	1.78434	-0.374086	0.324724	-0.426472	0.649843	-0.456493	0.433237	-0.508216
2.16441	-0.26085	2.16451	-0.259237	2.1644	-0.219185	1.973	-0.439065	0.433949	-0.449451	1.7849	-0.374312	0.325223	-0.426547	0.650842	-0.456573	0.433903	-0.50823
2.16774	-0.260857	2.16784	-0.259356	2.16773	-0.21927	1.974	-0.439078	0.434615	-0.44946	1.78546	-0.374553	0.325723	-0.426626	0.651841	-0.456652	0.43457	-0.508239
2.17107	-0.26087	2.17117	-0.259481	2.17107	-0.219248	1.975	-0.439088	0.435281	-0.449466	1.78602	-0.374798	0.326222	-0.4267	0.65284	-0.456738	0.435236	-0.508243
2.1744	-0.260884	2.1745	-0.259609	2.1744	-0.219276	1.975	-0.439097	0.435948	-0.449487	1.78658	-0.375019	0.326722	-0.426768	0.653839	-0.456824	0.435902	-0.508239
2.17773	-0.260895	2.17784	-0.259724	2.17773	-0.219328	1.976	-0.439107	0.436614	-0.449515	1.78714	-0.375262	0.327221	-0.42683	0.654838	-0.456896	0.436568	-0.508234
2.18106	-0.260901	2.18117	-0.259828	2.18106	-0.219345	1.977	-0.439116	0.43728	-0.449541	1.7877	-0.37555	0.32772	-0.426904	0.655836	-0.456959	0.437234	-0.508225
2.18439	-0.260907	2.1845	-0.259918	2.18439	-0.219313	1.978	-0.439125	0.437946	-0.449535	1.78826	-0.375848	0.32822	-0.426983	0.656835	-0.457017	0.4379	-0.508215
2.18772	-0.260916	2.18783	-0.259994	2.18772	-0.219343	1.979	-0.439134	0.438612	-0.449507	1.78882	-0.376115	0.328719	-0.427066	0.657834	-0.457086	0.438566	-0.50821
2.19105	-0.260923	2.19116	-0.260075	2.19105	-0.21949	1.98	-0.439143	0.439278	-0.449475	1.78938	-0.376339	0.329218	-0.42715	0.658833	-0.45716	0.439232	-0.508211
2.19439	-0.260931	2.19449	-0.260186	2.19438	-0.219637	1.98	-0.439149	0.439945	-0.449452	1.78994	-0.37656	0.329718	-0.427235	0.659832	-0.457248	0.439898	-0.508216
2.19772	-0.260939	2.19782	-0.260342	2.19771	-0.219755	1.981	-0.439154	0.440611	-0.449422	1.7905	-0.376795	0.330217	-0.427319	0.660831	-0.457337	0.440565	-0.508238
2.20105	-0.260943	2.20115	-0.260535	2.20104	-0.219863	1.982	-0.43916	0.441277	-0.449393	1.79106	-0.376935	0.330716	-0.427404	0.66183	-0.457424	0.441231	-0.508266
2.20438	-0.260939	2.20448	-0.260719	2.20438	-0.219978	1.983	-0.439166	0.441943	-0.449381	1.79162	-0.377102	0.331216	-0.427488	0.662828	-0.457515	0.441897	-0.508285
2.20771	-0.260931	2.20781	-0.260868	2.2077	-0.220134	1.984	-0.439173	0.442609	-0.449382	1.79218	-0.377288	0.331715	-0.427563	0.663827	-0.45759	0.442563	-0.508295
2.21104	-0.260929	2.21115	-0.260986	2.21104	-0.22034	1.985	-0.43918	0.443275	-0.449389	1.79274	-0.377476	0.332215	-0.427632	0.664826	-0.457647	0.443229	-0.508303
2.21437	-0.260935	2.21448	-0.261073	2.21437	-0.220491	1.985	-0.439186	0.443942	-0.449409	1.7933	-0.37768	0.332714	-0.427697	0.665825	-0.457699	0.443895	-0.508309
2.2177	-0.260945	2.21781	-0.261139	2.2177	-0.220536	1.986	-0.439193	0.444608	-0.449438	1.79386	-0.377872	0.333213	-0.427762	0.666824	-0.457753	0.444561	-0.50832
2.22103	-0.260955	2.22114	-0.261214	2.22103	-0.220541	1.987	-0.4392	0.445274	-0.449473	1.79442	-0.37803	0.333713	-0.427818	0.667823	-0.457814	0.445227	-0.508343
2.22436	-0.260961	2.22447	-0.261303	2.22436	-0.220641	1.988	-0.439208	0.44594	-0.449503	1.79498	-0.378191	0.334212	-0.427868	0.668822	-0.457889	0.445893	-0.508363
2.22769	-0.260967	2.2278	-0.261406	2.22769	-0.220899	1.989	-0.439218	0.446606	-0.449526	1.79554	-0.378372	0.334711	-0.42793	0.66982	-0.457963	0.446559	-0.508377
2.23102	-0.260976	2.23113	-0.261509	2.23102	-0.221216	1.99	-0.439228	0.447272	-0.449534	1.7961	-0.378535	0.335211	-0.427995	0.670819	-0.458035	0.447226	-0.50839
2.23436	-0.260987	2.23446	-0.261599	2.23435	-0.221475	1.99	-0.439238	0.447939	-0.449527	1.79666	-0.378648	0.33571	-0.42806	0.671818	-0.458128	0.447892	-0.508397
2.23769	-0.260997	2.23779	-0.261677	2.23768	-0.221688	1.991	-0.439248	0.448605	-0.449508	1.79722	-0.378826	0.336209	-0.428122	0.672817	-0.458207	0.448558	-0.508393
2.24102	-0.261008	2.24112	-0.26173	2.24101	-0.221862	1.992	-0.439258	0.449271	-0.449489	1.79778	-0.37896	0.336709	-0.428189	0.673816	-0.458261	0.449224	-0.508388
2.24435	-0.261022	2.24445	-0.261794	2.24435	-0.221941	1.993	-0.439268	0.449937	-0.449472	1.79834	-0.379079	0.337208	-0.428262	0.674815	-0.458311	0.44989	-0.508379
2.24768	-0.261038	2.24778	-0.261878	2.24768	-0.221928	1.994	-0.439278	0.450603	-0.449449	1.7989	-0.37925	0.337708	-0.428336	0.675814	-0.458378	0.450556	-0.508374
2.25101	-0.261046	2.25111	-0.261957	2.25101	-0.221979	1.995	-0.439287	0.451269	-0.449442	1.79946	-0.37946	0.338207	-0.428406	0.676812	-0.458454	0.451222	-0.508388
2.25434	-0.261047	2.25445	-0.262014	2.25434	-0.222156	1.995	-0.439293	0.451936	-0.449425	1.80002	-0.379669	0.338706	-0.428466	0.677811	-0.458523	0.451888	-0.508418
2.25767	-0.261046	2.25778	-0.262074	2.25767	-0.222316	1.996	-0.439297	0.452602	-0.449395	1.80058	-0.379882	0.339206	-0.428523	0.67881	-0.458596	0.452554	-0.508442
2.261	-0.261048	2.26111	-0.262167	2.261	-0.222428	1.997	-0.4393	0.453268	-0.449382	1.80114	-0.380052	0.339705	-0.42858	0.679809	-0.458678	0.453221	-0.508456
2.26433	-0.261054	2.26444	-0.262279	2.26433	-0.222492	1.998	-0.439303	0.453934	-0.449399	1.8017	-0.380229	0.340204	-0.428636	0.680808	-0.458778	0.453887	-0.508467
2.26767	-0.261062	2.26777	-0.262407	2.26766	-0.222541	1.999	-0.439307	0.4546	-0.449451	1.80226	-0.380423	0.340704	-0.428692	0.681807	-0.458877	0.454553	-0.508474
2.271	-0.261067	2.2711	-0.262556	2.27099	-0.222636	1.999	-0.43931	0.455266	-0.449486	1.80282	-0.380627	0.341203	-0.428747	0.682806	-0.458952	0.455219	-0.508483
2.27433	-0.261073	2.27443	-0.262723	2.27432	-0.222807	2	-0.439314	0.455933	-0.449497	1.80338	-0.380832	0.341702	-0.428808	0.683805	-0.459013	0.455885	-0.508498
2.27766	-0.26108	2.27776	-0.262896	2.27765	-0.222953	2.001	-0.439317	0.456599	-0.449513	1.80394	-0.381041	0.342202	-0.428869	0.684803	-0.459066	0.456551	-0.508512
2.28099	-0.261087	2.28109	-0.263046	2.28098	-0.223051	2.002	-0.439316	0.457265	-0.449531	1.8045	-0.381216	0.342701	-0.42893	0.685802	-0.459132	0.457217	-0.508523
2.28432	-0.261097	2.28442	-0.263188	2.28432	-0.223134	2.003	-0.439312	0.457931	-0.449529	1.80506	-0.381367	0.343201	-0.428986	0.686801	-0.45919	0.457883	-0.508531
2.28765	-0.261114	2.28776	-0.263324	2.28765	-0.22324	2.004	-0.439307	0.458597	-0.449512	1.80562	-0.381536	0.3437	-0.429038	0.6878	-0.459236	0.458549	-0.508542
2.29098	-0.261129	2.29109	-0.263439	2.29098	-0.22334	2.004	-0.439303	0.459264	-0.449496	1.80618	-0.381753	0.344199	-0.429089	0.688799	-0.459285	0.459216	-0.508556
2.29431	-0.261138	2.29442	-0.263528	2.29431	-0.223385	2.005	-0.439298	0.45993	-0.449496	1.80675	-0.381982	0.344699	-0.42914	0.689798	-0.45935	0.459882	-0.50857
2.29764	-0.261143	2.29775	-0.263636	2.29764	-0.223477	2.006	-0.439294	0.460596	-0.44949	1.8073	-0.382162	0.345198	-0.429191	0.690796	-0.459419	0.460548	-0.508585
2.30097	-0.261144	2.30108	-0.263766	2.30097	-0.223669	2.007	-0.43929	0.461262	-0.449474	1.80787	-0.382357	0.345697	-0.429233	0.691795	-0.459487	0.461214	-0.508606
2.3043	-0.261142	2.30441	-0.263904	2.3043	-0.223887	2.008	-0.439285	0.461928	-0.44946	1.80842	-0.382579	0.346197	-0.429274	0.692794	-0.459562	0.46188	-0.508622
2.30764	-0.261143	2.30774	-0.264033	2.30763	-0.224031	2.009	-0.439281	0.462594	-0.449453	1.80899	-0.382742	0.346696	-0.429316	0.693793	-0.459637	0.462546	-0.508625
2.31097	-0.261145	2.31107	-0.264144	2.31096	-0.224076	2.009	-0.439281	0.463261	-0.449445	1.80954	-0.382893	0.347196	-0.429358	0.694792	-0.45971	0.463212	-0.508632
2.3143	-0.261149	2.3144	-0.264252	2.31429	-0.224134	2.01	-0.439284	0.463927	-0.44945	1.81011	-0.383047	0.347695	-0.429402	0.695791	-0.459774	0.463878	-0.508649
2.31763	-0.261151	2.31773	-0.26438	2.31763	-0.224232	2.011	-0.439289	0.464593	-0.449462	1.81067	-0.383199	0.348194	-0.429454	0.69679	-0.459826	0.464544	-0.508673
2.32096	-0.261152	2.32106	-0.264507	2.32096	-0.224334	2.012	-0.439293	0.465259	-0.44947	1.81123	-0.38337	0.348694	-0.42951	0.697789	-0.459901	0.465211	-0.508696
2.32429	-0.26115	2.32439	-0.264627	2.32429	-0.224439	2.013	-0.439298	0.465925	-0.449499	1.81179	-0.383534	0.349193	-0.429566	0.698787	-0.459989	0.465877	-0.508715
2.32762	-0.261147	2.32773	-0.264733	2.32762	-0.224512	2.014	-0.439303	0.466591	-0.449534	1.81235	-0.383701	0.349692	-0.429622	0.699786	-0.46008	0.466543	-0.508736
2.33095	-0.261149	2.33106	-0.264813	2.33095	-0.22453	2.014	-0.439308	0.467258	-0.449546	1.81291	-0.38388	0.350192	-0.429668	0.700785	-0.460155	0.467209	-0.508754
2.33428	-0.261153	2.33439	-0.264881	2.33428	-0.224539	2.015	-0.439313	0.467924	-0.449536	1.81347	-0.384072	0.350691	-0.429712	0.701784	-0.460198	0.467875	-0.508758
2.33761	-0.261156	2.33772	-0.264976	2.33761	-0.224534	2.016	-0.439321	0.46859	-0.449546	1.81403	-0.384269	0.35119	-0.429764	0.702783	-0.460232	0.468541	-0.508747
2.34095	-0.261159	2.34105	-0.265086	2.34094	-0.224557	2.017	-0.439331	0.469256	-0.449562	1.81459	-0.384446	0.35169	-0.429816	0.703782	-0.460274	0.469207	-0.50874
2.34428	-0.261164	2.34438	-0.26518	2.34427	-0.224632	2.018	-0.439342	0.469922	-0.44955	1.81515	-0.384623	0.352189	-0.429869	0.704781	-0.460343	0.469873	-0.508744
2.34761	-0.261169	2.34771	-0.265262	2.3476	-0.224751	2.019	-0.439353	0.470588	-0.449554	1.81571	-0.384801	0.352689	-0.42991	0.705779	-0.4604	0.470539	-0.508752
2.35094	-0.261172	2.35104	-0.265335	2.35093	-0.22484	2.019	-0.439365	0.471255	-0.449567	1.81627	-0.384969	0.353188	-0.429957	0.706778	-0.46045	0.471206	-0.508761
2.35427	-0.261176	2.35437	-0.265383	2.35426	-0.224817	2.02	-0.439376	0.471921	-0.449591	1.81683	-0.385134	0.353687	-0.430007	0.707777	-0.460507	0.471872	-0.508772
2.3576	-0.261179	2.3577	-0.265396	2.3576	-0.224729	2.021	-0.439388	0.472587	-0.449609	1.81739	-0.385303	0.354187	-0.430056	0.708776	-0.460579	0.472538	-0.508783
2.36093	-0.261182	2.36104	-0.265393	2.36093	-0.224706	2.022	-0.439399	0.473253	-0.449603	1.81795	-0.385449	0.354686	-0.430106	0.709775	-0.460651	0.473204	-0.508798
2.36426	-0.261184	2.36437	-0.265418	2.36426	-0.224748	2.023	-0.439409	0.473919	-0.44959	1.81851	-0.385585	0.355185	-0.430158	0.710774	-0.460709	0.47387	-0.508811
2.36759	-0.261186	2.3677	-0.265471	2.36759	-0.224814	2.024	-0.439415	0.474585	-0.449594	1.81907	-0.385703	0.355685	-0.430221	0.711773	-0.460775	0.474536	-0.508821
2.37092	-0.261188	2.37103	-0.265533	2.37092	-0.224867	2.024	-0.439417	0.475252	-0.449611	1.81963	-0.385819	0.356184	-0.430284	0.712771	-0.460844	0.475202	-0.508828
2.37425	-0.261188	2.37436	-0.265624	2.37425	-0.224866	2.025	-0.439418	0.475918	-0.449622	1.82019	-0.385956	0.356683	-0.430349	0.71377	-0.460905	0.475868	-0.508842
2.37758	-0.261183	2.37769	-0.265757	2.37758	-0.2248	2.026	-0.439418	0.476584	-0.449619	1.82075	-0.386125	0.357183	-0.430419	0.714769	-0.460961	0.476534	-0.508861
2.38091	-0.261182	2.38102	-0.265901	2.38091	-0.224713	2.027	-0.439418	0.47725	-0.449618	1.82131	-0.38632	0.357682	-0.430486	0.715768	-0.461016	0.477201	-0.508868
2.38425	-0.261189	2.38435	-0.266034	2.38424	-0.224656	2.028	-0.439419	0.477916	-0.449623	1.82187	-0.386515	0.358182	-0.430536	0.716767	-0.461075	0.477867	-0.508862
2.38758	-0.2612	2.38768	-0.266143	2.38757	-0.224611	2.029	-0.439419	0.478582	-0.449632	1.82243	-0.386695	0.358681	-0.430587	0.717766	-0.461134	0.478533	-0.508868
2.39091	-0.261208	2.39101	-0.266239	2.39091	-0.224533	2.029	-0.43942	0.479249	-0.449643	1.82299	-0.386847	0.35918	-0.430634	0.718765	-0.461213	0.479199	-0.508891
2.39424	-0.261211	2.39434	-0.266352	2.39424	-0.224465	2.03	-0.439421	0.479915	-0.44966	1.82355	-0.387006	0.35968	-0.430665	0.719763	-0.46129	0.479865	-0.50891
2.39757	-0.261211	2.39768	-0.266479	2.39757	-0.2244	2.031	-0.439425	0.480581	-0.449676	1.82411	-0.387183	0.360179	-0.430703	0.720762	-0.461344	0.480531	-0.508916
2.4009	-0.261209	2.40101	-0.26659	2.4009	-0.224321	2.032	-0.439433	0.481247	-0.449661	1.82467	-0.387349	0.360678	-0.430743	0.721761	-0.461389	0.481197	-0.50892
2.40423	-0.261207	2.40434	-0.266691	2.40423	-0.224237	2.033	-0.439441	0.481913	-0.449635	1.82523	-0.387495	0.361178	-0.430782	0.72276	-0.461426	0.481863	-0.508927
2.40756	-0.261208	2.40767	-0.266788	2.40756	-0.224157	2.034	-0.439449	0.482579	-0.449581	1.82579	-0.387681	0.361677	-0.430816	0.723759	-0.461468	0.482529	-0.508931
2.41089	-0.26121	2.411	-0.266893	2.41089	-0.224117	2.034	-0.439457	0.483246	-0.449521	1.82635	-0.387891	0.362176	-0.430845	0.724758	-0.461516	0.483196	-0.508932
2.41422	-0.261211	2.41433	-0.26702	2.41422	-0.224151	2.035	-0.439465	0.483912	-0.449495	1.82691	-0.388104	0.362676	-0.430886	0.725757	-0.46157	0.483862	-0.508935
2.41756	-0.261212	2.41766	-0.267165	2.41755	-0.224233	2.036	-0.439473	0.484578	-0.449512	1.82747	-0.388325	0.363175	-0.430927	0.726755	-0.461647	0.484528	-0.50894
2.42089	-0.261217	2.42099	-0.267289	2.42088	-0.224304	2.037	-0.439483	0.485244	-0.449531	1.82803	-0.388568	0.363675	-0.430968	0.727754	-0.461742	0.485194	-0.508951
2.42422	-0.261226	2.42432	-0.267382	2.42421	-0.224269	2.038	-0.439493	0.48591	-0.449564	1.82859	-0.388782	0.364174	-0.431011	0.728753	-0.461825	0.48586	-0.508969
2.42755	-0.261235	2.42765	-0.267471	2.42754	-0.224173	2.039	-0.439501	0.486576	-0.449601	1.82915	-0.388955	0.364673	-0.431063	0.729752	-0.461896	0.486526	-0.508985
2.43088	-0.261242	2.43098	-0.26758	2.43087	-0.224153	2.039	-0.439505	0.487243	-0.449582	1.82971	-0.389109	0.365173	-0.431125	0.730751	-0.461977	0.487192	-0.509001
2.43421	-0.261246	2.43431	-0.267679	2.43421	-0.224296	2.04	-0.43951	0.487909	-0.449554	1.83027	-0.389251	0.365672	-0.431186	0.73175	-0.462056	0.487858	-0.50902
2.43754	-0.261249	2.43764	-0.267775	2.43754	-0.224518	2.041	-0.439515	0.488575	-0.449545	1.83083	-0.389409	0.366171	-0.431246	0.732749	-0.462125	0.488524	-0.509034
2.44087	-0.26125	2.44098	-0.267894	2.44087	-0.224726	2.042	-0.439519	0.489241	-0.449547	1.83139	-0.3896	0.366671	-0.4313	0.733747	-0.462193	0.48919	-0.509037
2.4442	-0.261252	2.44431	-0.268019	2.4442	-0.224888	2.043	-0.439524	0.489907	-0.449551	1.83195	-0.389787	0.36717	-0.431343	0.734746	-0.462258	0.489857	-0.509036
2.44753	-0.261253	2.44764	-0.268122	2.44753	-0.225048	2.044	-0.439529	0.490573	-0.449571	1.83251	-0.389892	0.367669	-0.431381	0.735745	-0.462317	0.490523	-0.509034
2.45086	-0.261252	2.45097	-0.268209	2.45086	-0.225206	2.044	-0.439533	0.49124	-0.449602	1.83307	-0.390008	0.368169	-0.43142	0.736744	-0.462378	0.491189	-0.509034
2.45419	-0.261255	2.4543	-0.26831	2.45419	-0.225328	2.045	-0.439538	0.491906	-0.449627	1.83363	-0.390142	0.368668	-0.43146	0.737743	-0.462447	0.491855	-0.509035
2.45753	-0.261265	2.45763	-0.268399	2.45752	-0.225439	2.046	-0.439545	0.492572	-0.449637	1.83419	-0.390282	0.369168	-0.431504	0.738742	-0.462527	0.492521	-0.509032
2.46086	-0.261282	2.46096	-0.268463	2.46085	-0.225613	2.047	-0.439551	0.493238	-0.449637	1.83475	-0.39042	0.369667	-0.431563	0.739741	-0.462608	0.493187	-0.509021
2.46419	-0.261299	2.46429	-0.268499	2.46418	-0.225807	2.048	-0.439558	0.493904	-0.449627	1.83531	-0.390563	0.370166	-0.431621	0.740739	-0.462684	0.493853	-0.509019
2.46752	-0.26131	2.46762	-0.268544	2.46752	-0.225967	2.049	-0.439564	0.494571	-0.449612	1.83587	-0.390712	0.370666	-0.431679	0.741738	-0.462759	0.494519	-0.509024
2.47085	-0.261312	2.47095	-0.26864	2.47085	-0.226105	2.049	-0.439571	0.495237	-0.449603	1.83643	-0.390846	0.371165	-0.431737	0.742737	-0.462822	0.495185	-0.509026
2.47418	-0.26131	2.47429	-0.268756	2.47418	-0.226253	2.05	-0.439577	0.495903	-0.449599	1.83699	-0.390999	0.371664	-0.431796	0.743736	-0.462866	0.495852	-0.509021
2.47751	-0.261315	2.47762	-0.268865	2.47751	-0.226377	2.051	-0.439581	0.496569	-0.44959	1.83755	-0.391136	0.372164	-0.431855	0.744735	-0.462918	0.496518	-0.509014
2.48084	-0.261324	2.48095	-0.268953	2.48084	-0.226473	2.052	-0.439582	0.497235	-0.449567	1.83811	-0.391266	0.372663	-0.431914	0.745734	-0.463008	0.497184	-0.509007
2.48417	-0.261335	2.48428	-0.269026	2.48417	-0.226607	2.053	-0.43958	0.497901	-0.449562	1.83867	-0.391423	0.373163	-0.431972	0.746733	-0.463123	0.49785	-0.508993
2.4875	-0.261346	2.48761	-0.269095	2.4875	-0.226809	2.054	-0.439577	0.498568	-0.449578	1.83923	-0.391559	0.373662	-0.432027	0.747731	-0.463223	0.498516	-0.508978
2.49084	-0.261355	2.49094	-0.269172	2.49083	-0.227006	2.054	-0.439574	0.499234	-0.449599	1.83979	-0.391705	0.374161	-0.43208	0.74873	-0.463305	0.499182	-0.508974
2.49417	-0.261361	2.49427	-0.269244	2.49416	-0.22713	2.055	-0.439572	0.4999	-0.449627	1.84035	-0.39187	0.374661	-0.432134	0.749729	-0.463385	0.499848	-0.508982
2.4975	-0.261367	2.4976	-0.269307	2.49749	-0.227178	2.056	-0.439569	0.500566	-0.449659	1.84092	-0.392056	0.37516	-0.432186	0.750728	-0.463459	0.500514	-0.508989
2.50083	-0.261372	2.50093	-0.269377	2.50082	-0.227184	2.057	-0.439566	0.501232	-0.449687	1.84147	-0.392256	0.375659	-0.432234	0.751727	-0.463532	0.50118	-0.508989
2.50416	-0.261378	2.50426	-0.269458	2.50415	-0.227215	2.058	-0.439563	0.501898	-0.449728	1.84204	-0.392444	0.376159	-0.432274	0.752726	-0.463597	0.501847	-0.508985
2.50749	-0.261381	2.50759	-0.269546	2.50749	-0.227364	2.059	-0.43956	0.502565	-0.449762	1.84259	-0.392573	0.376658	-0.432315	0.753725	-0.463658	0.502513	-0.508978
2.51082	-0.261385	2.51092	-0.269627	2.51082	-0.227582	2.059	-0.439557	0.503231	-0.449769	1.84316	-0.39271	0.377157	-0.432356	0.754723	-0.463705	0.503179	-0.508971
2.51415	-0.261391	2.51426	-0.269693	2.51415	-0.227721	2.06	-0.439559	0.503897	-0.449771	1.84372	-0.392821	0.377657	-0.432395	0.755722	-0.463745	0.503845	-0.508961
2.51748	-0.261397	2.51759	-0.269784	2.51748	-0.22775	2.061	-0.439561	0.504563	-0.449776	1.84428	-0.392907	0.378156	-0.43243	0.756721	-0.463789	0.504511	-0.508949
2.52081	-0.261396	2.52092	-0.2699	2.52081	-0.227787	2.062	-0.439564	0.505229	-0.44978	1.84484	-0.392997	0.378656	-0.432466	0.75772	-0.463853	0.505177	-0.508944
2.52414	-0.261398	2.52425	-0.270031	2.52414	-0.227787	2.063	-0.439566	0.505895	-0.449786	1.8454	-0.393107	0.379155	-0.432505	0.758719	-0.463922	0.505843	-0.508952
2.52747	-0.261405	2.52758	-0.270166	2.52747	-0.2277	2.064	-0.439569	0.506562	-0.449801	1.84596	-0.393217	0.379654	-0.432542	0.759718	-0.463996	0.506509	-0.508963
2.53081	-0.261417	2.53091	-0.270283	2.5308	-0.227602	2.064	-0.439571	0.507228	-0.4498	1.84652	-0.393375	0.380154	-0.432577	0.760717	-0.464079	0.507175	-0.508973
2.53414	-0.261427	2.53424	-0.270373	2.53413	-0.227517	2.065	-0.439575	0.507894	-0.449775	1.84708	-0.393484	0.380653	-0.432603	0.761715	-0.464151	0.507842	-0.508982
2.53747	-0.261432	2.53757	-0.27044	2.53746	-0.227472	2.066	-0.439581	0.50856	-0.449751	1.84764	-0.393571	0.381152	-0.432633	0.762714	-0.464211	0.508508	-0.508997
2.5408	-0.261432	2.5409	-0.270504	2.5408	-0.227463	2.067	-0.439588	0.509226	-0.449738	1.8482	-0.393659	0.381652	-0.432668	0.763713	-0.46427	0.509174	-0.509023
2.54413	-0.261434	2.54423	-0.270585	2.54413	-0.227459	2.068	-0.439593	0.509892	-0.449726	1.84876	-0.393753	0.382151	-0.432705	0.764712	-0.464336	0.50984	-0.509046
2.54746	-0.261434	2.54757	-0.270681	2.54746	-0.227465	2.069	-0.439598	0.510559	-0.449723	1.84932	-0.393844	0.38265	-0.432745	0.765711	-0.464403	0.510506	-0.509059
2.55079	-0.26143	2.5509	-0.270761	2.55079	-0.227512	2.069	-0.439603	0.511225	-0.449725	1.84988	-0.393924	0.38315	-0.4328	0.76671	-0.464467	0.511172	-0.509073
2.55412	-0.261428	2.55423	-0.270806	2.55412	-0.227551	2.07	-0.439608	0.511891	-0.449719	1.85044	-0.394047	0.383649	-0.432863	0.767709	-0.464531	0.511838	-0.509098
2.55745	-0.261435	2.55756	-0.270859	2.55745	-0.227544	2.071	-0.439613	0.512557	-0.449713	1.851	-0.394192	0.384149	-0.432927	0.768708	-0.464595	0.512504	-0.50913
2.56078	-0.261444	2.56089	-0.270909	2.56078	-0.227522	2.072	-0.439617	0.513223	-0.449714	1.85156	-0.394321	0.384648	-0.432991	0.769706	-0.464666	0.51317	-0.509158
2.56412	-0.261449	2.56422	-0.270958	2.56411	-0.227552	2.073	-0.439619	0.513889	-0.449711	1.85212	-0.394457	0.385147	-0.433052	0.770705	-0.464723	0.513837	-0.50918
2.56745	-0.261451	2.56755	-0.271014	2.56744	-0.227613	2.074	-0.439615	0.514556	-0.449708	1.85268	-0.394637	0.385647	-0.433107	0.771704	-0.464738	0.514503	-0.509205
2.57078	-0.261454	2.57088	-0.271073	2.57077	-0.227619	2.074	-0.43961	0.515222	-0.449695	1.85324	-0.394817	0.386146	-0.433158	0.772703	-0.464748	0.515169	-0.509237
2.57411	-0.261457	2.57421	-0.271121	2.5741	-0.227648	2.075	-0.439604	0.515888	-0.44968	1.8538	-0.39497	0.386645	-0.433208	0.773702	-0.46478	0.515835	-0.509266
2.57744	-0.261461	2.57754	-0.271178	2.57743	-0.227759	2.076	-0.439599	0.516554	-0.449664	1.85436	-0.39508	0.387145	-0.433259	0.774701	-0.464829	0.516501	-0.509282
2.58077	-0.261465	2.58087	-0.271257	2.58076	-0.227934	2.077	-0.439593	0.51722	-0.449657	1.85492	-0.395157	0.387644	-0.4333	0.775699	-0.464881	0.517167	-0.509294
2.5841	-0.261469	2.5842	-0.271339	2.5841	-0.228118	2.078	-0.439588	0.517887	-0.449639	1.85548	-0.39526	0.388143	-0.433346	0.776698	-0.464943	0.517833	-0.509312
2.58743	-0.261472	2.58753	-0.271418	2.58743	-0.228334	2.079	-0.439582	0.518553	-0.449607	1.85604	-0.395412	0.388643	-0.433395	0.777697	-0.465006	0.518499	-0.509331
2.59076	-0.261475	2.59087	-0.271493	2.59076	-0.228598	2.079	-0.439578	0.519219	-0.449578	1.8566	-0.395552	0.389142	-0.433445	0.778696	-0.465072	0.519165	-0.50935
2.59409	-0.261475	2.5942	-0.271574	2.59409	-0.228813	2.08	-0.439577	0.519885	-0.449568	1.85716	-0.3957	0.389642	-0.433489	0.779695	-0.465139	0.519831	-0.50937
2.59742	-0.261473	2.59753	-0.271671	2.59742	-0.228945	2.081	-0.439581	0.520551	-0.449562	1.85772	-0.395852	0.390141	-0.433522	0.780694	-0.4652	0.520498	-0.509392
2.60075	-0.261473	2.60086	-0.271746	2.60075	-0.229006	2.082	-0.439585	0.521217	-0.449555	1.85828	-0.395988	0.39064	-0.433552	0.781693	-0.465255	0.521164	-0.509411
2.60408	-0.261479	2.60419	-0.271793	2.60408	-0.229078	2.083	-0.43959	0.521884	-0.449539	1.85884	-0.39612	0.39114	-0.433582	0.782692	-0.465302	0.52183	-0.509429
2.60742	-0.261485	2.60752	-0.271825	2.60741	-0.229241	2.084	-0.439594	0.52255	-0.449515	1.8594	-0.396267	0.391639	-0.433611	0.78369	-0.465343	0.522496	-0.509442
2.61075	-0.261485	2.61085	-0.271867	2.61074	-0.229474	2.084	-0.439598	0.523216	-0.44951	1.85996	-0.396449	0.392138	-0.43365	0.784689	-0.46538	0.523162	-0.509453
2.61408	-0.261482	2.61418	-0.271947	2.61407	-0.229652	2.085	-0.439602	0.523882	-0.449513	1.86052	-0.396651	0.392638	-0.433695	0.785688	-0.465424	0.523828	-0.509465
2.61741	-0.26148	2.61751	-0.272037	2.61741	-0.229789	2.086	-0.439607	0.524548	-0.449519	1.86108	-0.396775	0.393137	-0.43374	0.786687	-0.465476	0.524494	-0.509473
2.62074	-0.261484	2.62084	-0.272109	2.62074	-0.229969	2.087	-0.43961	0.525214	-0.44952	1.86164	-0.396888	0.393636	-0.433786	0.787686	-0.46553	0.52516	-0.509475
2.62407	-0.261491	2.62418	-0.27219	2.62407	-0.230242	2.088	-0.439612	0.525881	-0.44953	1.8622	-0.397025	0.394136	-0.433831	0.788685	-0.465579	0.525826	-0.509475
2.6274	-0.261494	2.62751	-0.272296	2.6274	-0.230502	2.089	-0.439615	0.526547	-0.449548	1.86276	-0.397199	0.394635	-0.433861	0.789684	-0.465622	0.526493	-0.509482
2.63073	-0.261495	2.63084	-0.272415	2.63073	-0.230726	2.089	-0.439618	0.527213	-0.449565	1.86332	-0.39739	0.395135	-0.433888	0.790682	-0.465672	0.527159	-0.50949
2.63406	-0.2615	2.63417	-0.272529	2.63406	-0.230883	2.09	-0.439622	0.527879	-0.449573	1.86388	-0.39754	0.395634	-0.433916	0.791681	-0.465725	0.527825	-0.509493
2.63739	-0.261506	2.6375	-0.272635	2.63739	-0.230966	2.091	-0.439625	0.528545	-0.449577	1.86444	-0.397687	0.396133	-0.433943	0.79268	-0.465796	0.528491	-0.509489
2.64073	-0.261509	2.64083	-0.272725	2.64072	-0.231018	2.092	-0.439628	0.529211	-0.449566	1.865	-0.397821	0.396633	-0.43397	0.793679	-0.465875	0.529157	-0.509485
2.64406	-0.261509	2.64416	-0.2728	2.64405	-0.231114	2.093	-0.439631	0.529878	-0.449549	1.86556	-0.397948	0.397132	-0.433993	0.794678	-0.465939	0.529823	-0.509485
2.64739	-0.261514	2.64749	-0.27287	2.64738	-0.231211	2.094	-0.439634	0.530544	-0.449557	1.86612	-0.398077	0.397631	-0.434006	0.795677	-0.465994	0.530489	-0.509486
2.65072	-0.261521	2.65082	-0.272941	2.65071	-0.231257	2.094	-0.439638	0.53121	-0.449582	1.86668	-0.39821	0.398131	-0.434018	0.796676	-0.46606	0.531155	-0.509483
2.65405	-0.261523	2.65415	-0.273019	2.65404	-0.231299	2.095	-0.439641	0.531876	-0.449613	1.86724	-0.398317	0.39863	-0.43403	0.797674	-0.466144	0.531821	-0.509478
2.65738	-0.261523	2.65748	-0.273109	2.65738	-0.231316	2.096	-0.439643	0.532542	-0.449642	1.8678	-0.398387	0.39913	-0.434043	0.798673	-0.466218	0.532488	-0.509475
2.66071	-0.261523	2.66081	-0.273197	2.66071	-0.231317	2.097	-0.439645	0.533208	-0.449663	1.86836	-0.398467	0.399629	-0.434069	0.799672	-0.466266	0.533154	-0.509476
2.66404	-0.261523	2.66415	-0.273262	2.66404	-0.231318	2.098	-0.439647	0.533875	-0.449668	1.86892	-0.398548	0.400128	-0.434101	0.800671	-0.46631	0.53382	-0.509481
2.66737	-0.261523	2.66748	-0.273326	2.66737	-0.23132	2.099	-0.439649	0.534541	-0.449667	1.86948	-0.398636	0.400628	-0.434135	0.80167	-0.46636	0.534486	-0.509486
2.6707	-0.261523	2.67081	-0.273394	2.6707	-0.231316	2.099	-0.439651	0.535207	-0.449665	1.87004	-0.398745	0.401127	-0.434168	0.802669	-0.466428	0.535152	-0.509497
2.67403	-0.261523	2.67414	-0.273458	2.67403	-0.231243	2.1	-0.439653	0.535873	-0.44968	1.8706	-0.398859	0.401626	-0.4342	0.803668	-0.466485	0.535818	-0.509525
2.67736	-0.261525	2.67747	-0.273506	2.67736	-0.231145	2.101	-0.439652	0.536539	-0.4497	1.87116	-0.398945	0.402126	-0.434242	0.804666	-0.466515	0.536484	-0.509549
2.6807	-0.26153	2.6808	-0.273537	2.68069	-0.231093	2.102	-0.439647	0.537205	-0.449695	1.87172	-0.399053	0.402625	-0.434285	0.805665	-0.466552	0.53715	-0.509552
2.68403	-0.261536	2.68413	-0.273591	2.68402	-0.231108	2.103	-0.439643	0.537872	-0.449691	1.87228	-0.399164	0.403124	-0.434329	0.806664	-0.466618	0.537816	-0.509553
2.68736	-0.261545	2.68746	-0.273667	2.68735	-0.231111	2.103	-0.43964	0.538538	-0.449708	1.87284	-0.399272	0.403624	-0.43437	0.807663	-0.466686	0.538483	-0.509557
2.69069	-0.261554	2.69079	-0.27375	2.69069	-0.231047	2.104	-0.439636	0.539204	-0.449732	1.8734	-0.399369	0.404123	-0.434407	0.808662	-0.46674	0.539149	-0.509561
2.69402	-0.261561	2.69412	-0.273814	2.69402	-0.230974	2.105	-0.439632	0.53987	-0.44972	1.87396	-0.399441	0.404623	-0.434444	0.809661	-0.466781	0.539815	-0.509568
2.69735	-0.261569	2.69746	-0.273857	2.69735	-0.230947	2.106	-0.439628	0.540536	-0.449691	1.87452	-0.399505	0.405122	-0.434482	0.81066	-0.466816	0.540481	-0.509582
2.70068	-0.261576	2.70079	-0.273928	2.70068	-0.23095	2.107	-0.439623	0.541202	-0.449678	1.87508	-0.399596	0.405621	-0.434519	0.811658	-0.466886	0.541147	-0.509601
2.70401	-0.261582	2.70412	-0.274018	2.70401	-0.230909	2.108	-0.439619	0.541869	-0.449687	1.87565	-0.399707	0.406121	-0.434552	0.812657	-0.46696	0.541813	-0.509623
2.70734	-0.261585	2.70745	-0.274098	2.70734	-0.230803	2.108	-0.439618	0.542535	-0.449695	1.8762	-0.399802	0.40662	-0.434583	0.813656	-0.467012	0.542479	-0.509641
2.71067	-0.261594	2.71078	-0.274154	2.71067	-0.230802	2.109	-0.439621	0.543201	-0.449716	1.87677	-0.399871	0.407119	-0.434616	0.814655	-0.467054	0.543145	-0.509651
2.714	-0.261604	2.71411	-0.274189	2.714	-0.230833	2.11	-0.439626	0.543867	-0.449749	1.87732	-0.399944	0.407619	-0.434648	0.815654	-0.467102	0.543811	-0.509663
2.71734	-0.26161	2.71744	-0.274219	2.71733	-0.23087	2.111	-0.439632	0.544533	-0.449786	1.87789	-0.400016	0.408118	-0.434681	0.816653	-0.467182	0.544478	-0.509675
2.72067	-0.261614	2.72077	-0.274249	2.72066	-0.230959	2.112	-0.439637	0.5452	-0.449808	1.87845	-0.400067	0.408617	-0.434709	0.817652	-0.467244	0.545144	-0.509674
2.724	-0.26162	2.7241	-0.274282	2.72399	-0.23112	2.113	-0.439643	0.545866	-0.449828	1.87901	-0.400107	0.409117	-0.434748	0.81865	-0.467287	0.54581	-0.509669
2.72733	-0.261626	2.72743	-0.274333	2.72732	-0.231296	2.113	-0.439649	0.546532	-0.449869	1.87957	-0.400152	0.409616	-0.434788	0.819649	-0.467335	0.546476	-0.509666
2.73066	-0.261628	2.73076	-0.274407	2.73066	-0.231419	2.114	-0.439654	0.547198	-0.449916	1.88013	-0.400206	0.410116	-0.434829	0.820648	-0.467406	0.547142	-0.509665
2.73399	-0.261633	2.73409	-0.274496	2.73399	-0.231423	2.115	-0.43966	0.547864	-0.449924	1.88069	-0.400253	0.410615	-0.434871	0.821647	-0.467483	0.547808	-0.509666
2.73732	-0.261641	2.73742	-0.274596	2.73732	-0.231369	2.116	-0.439667	0.54853	-0.449901	1.88125	-0.400269	0.411114	-0.434915	0.822646	-0.467545	0.548474	-0.509668
2.74065	-0.26165	2.74076	-0.274707	2.74065	-0.231387	2.117	-0.439671	0.549196	-0.449879	1.88181	-0.400276	0.411614	-0.43496	0.823645	-0.4676	0.54914	-0.509671
2.74398	-0.261656	2.74409	-0.274808	2.74398	-0.231518	2.118	-0.439674	0.549863	-0.449864	1.88237	-0.400308	0.412113	-0.435005	0.824644	-0.467665	0.549806	-0.509679
2.74731	-0.261664	2.74742	-0.274899	2.74731	-0.231623	2.118	-0.439678	0.550529	-0.449856	1.88293	-0.400396	0.412612	-0.435049	0.825642	-0.467734	0.550472	-0.509688
2.75065	-0.261674	2.75075	-0.274983	2.75064	-0.231651	2.119	-0.439681	0.551195	-0.449877	1.88349	-0.400486	0.413112	-0.435085	0.826641	-0.467789	0.551139	-0.5097
2.75398	-0.261682	2.75408	-0.275078	2.75397	-0.23166	2.12	-0.439685	0.551861	-0.449909	1.88405	-0.400533	0.413611	-0.435113	0.82764	-0.46783	0.551805	-0.509705
2.75731	-0.261685	2.75741	-0.275186	2.7573	-0.231729	2.121	-0.439688	0.552527	-0.449914	1.88461	-0.400615	0.41411	-0.435134	0.828639	-0.467876	0.552471	-0.50969
2.76064	-0.261687	2.76074	-0.275292	2.76063	-0.231861	2.122	-0.439691	0.553194	-0.449901	1.88517	-0.400694	0.41461	-0.435156	0.829638	-0.46795	0.553137	-0.509674
2.76397	-0.261689	2.76407	-0.27537	2.76396	-0.231972	2.123	-0.439694	0.55386	-0.449904	1.88573	-0.400788	0.415109	-0.435177	0.830637	-0.468016	0.553803	-0.509675
2.7673	-0.261692	2.7674	-0.275432	2.7673	-0.231989	2.123	-0.439694	0.554526	-0.449917	1.88629	-0.400879	0.415609	-0.4352	0.831636	-0.468056	0.554469	-0.509677
2.77063	-0.261693	2.77073	-0.275495	2.77063	-0.232022	2.124	-0.439693	0.555192	-0.449924	1.88685	-0.400984	0.416108	-0.435238	0.832634	-0.468125	0.555135	-0.509676
2.77396	-0.261695	2.77406	-0.275555	2.77396	-0.232137	2.125	-0.439693	0.555858	-0.449927	1.88741	-0.401119	0.416607	-0.435279	0.833633	-0.468207	0.555801	-0.509671
2.77729	-0.261699	2.7774	-0.275615	2.77729	-0.232287	2.126	-0.439692	0.556524	-0.449933	1.88797	-0.401272	0.417107	-0.435319	0.834632	-0.468309	0.556468	-0.509662
2.78062	-0.261702	2.78073	-0.275667	2.78062	-0.23237	2.127	-0.439691	0.557191	-0.449932	1.88853	-0.401359	0.417606	-0.43536	0.835631	-0.468407	0.557134	-0.50965
2.78395	-0.261704	2.78406	-0.275703	2.78395	-0.23233	2.128	-0.439691	0.557857	-0.449919	1.88909	-0.401452	0.418105	-0.435402	0.83663	-0.468459	0.5578	-0.50964
2.78728	-0.261706	2.78739	-0.275749	2.78728	-0.232284	2.128	-0.43969	0.558523	-0.449894	1.88965	-0.401577	0.418605	-0.435446	0.837629	-0.46851	0.558466	-0.509633
2.79062	-0.26171	2.79072	-0.2758	2.79061	-0.232236	2.129	-0.439689	0.559189	-0.449869	1.89021	-0.401722	0.419104	-0.43549	0.838628	-0.468587	0.559132	-0.509629
2.79395	-0.261708	2.79405	-0.275843	2.79394	-0.232106	2.13	-0.439686	0.559855	-0.44983	1.89077	-0.40186	0.419603	-0.435534	0.839626	-0.468667	0.559798	-0.50962
2.79728	-0.261711	2.79738	-0.275874	2.79727	-0.23202	2.131	-0.439681	0.560521	-0.449789	1.89133	-0.401962	0.420103	-0.435577	0.840625	-0.468729	0.560464	-0.509602
2.80061	-0.261719	2.80071	-0.275921	2.8006	-0.232016	2.132	-0.439676	0.561188	-0.449759	1.89189	-0.402029	0.420602	-0.435617	0.841624	-0.468781	0.56113	-0.509593
2.80394	-0.26173	2.80404	-0.275996	2.80394	-0.232004	2.133	-0.439671	0.561854	-0.449746	1.89245	-0.402153	0.421102	-0.435656	0.842623	-0.468839	0.561796	-0.509604
2.80727	-0.261741	2.80737	-0.276084	2.80727	-0.231929	2.133	-0.439666	0.56252	-0.449735	1.89301	-0.402284	0.421601	-0.435695	0.843622	-0.468918	0.562463	-0.509616
2.8106	-0.261749	2.81071	-0.276181	2.8106	-0.231836	2.134	-0.439661	0.563186	-0.449716	1.89357	-0.402389	0.4221	-0.435738	0.844621	-0.469009	0.563129	-0.509626
2.81393	-0.261752	2.81404	-0.276275	2.81393	-0.231801	2.135	-0.439655	0.563852	-0.449706	1.89413	-0.402491	0.4226	-0.43579	0.84562	-0.469081	0.563795	-0.509641
2.81726	-0.261751	2.81737	-0.276356	2.81726	-0.231899	2.136	-0.439651	0.564518	-0.449724	1.89469	-0.402622	0.423099	-0.435848	0.846618	-0.469117	0.564461	-0.509654
2.82059	-0.26175	2.8207	-0.276431	2.82059	-0.232058	2.137	-0.439649	0.565185	-0.449731	1.89525	-0.402756	0.423598	-0.435906	0.847617	-0.469156	0.565127	-0.509648
2.82393	-0.26175	2.82403	-0.276488	2.82392	-0.232149	2.138	-0.439653	0.565851	-0.449726	1.89581	-0.40286	0.424098	-0.435964	0.848616	-0.469226	0.565793	-0.509638
2.82726	-0.261752	2.82736	-0.276544	2.82725	-0.232093	2.138	-0.439658	0.566517	-0.449719	1.89637	-0.402967	0.424597	-0.436008	0.849615	-0.469301	0.566459	-0.509618
2.83059	-0.261754	2.83069	-0.276607	2.83058	-0.231966	2.139	-0.439664	0.567183	-0.449709	1.89693	-0.403087	0.425097	-0.436042	0.850614	-0.469368	0.567125	-0.509596
2.83392	-0.261754	2.83402	-0.276673	2.83391	-0.231944	2.14	-0.43967	0.567849	-0.449671	1.89749	-0.40321	0.425596	-0.436067	0.851613	-0.469427	0.567791	-0.509573
2.83725	-0.261754	2.83735	-0.276733	2.83724	-0.232041	2.141	-0.439675	0.568515	-0.449626	1.89805	-0.403312	0.426095	-0.436093	0.852612	-0.469485	0.568457	-0.509554
2.84058	-0.261758	2.84068	-0.276786	2.84057	-0.232098	2.142	-0.439681	0.569182	-0.449597	1.89861	-0.40336	0.426595	-0.436118	0.853611	-0.469558	0.569124	-0.509543
2.84391	-0.261765	2.84401	-0.276866	2.84391	-0.232019	2.143	-0.439687	0.569848	-0.449594	1.89917	-0.403418	0.427094	-0.436132	0.854609	-0.469635	0.56979	-0.509548
2.84724	-0.261775	2.84734	-0.276971	2.84724	-0.231881	2.143	-0.439692	0.570514	-0.449599	1.89973	-0.403485	0.427593	-0.436158	0.855608	-0.469715	0.570456	-0.509555
2.85057	-0.26178	2.85068	-0.27707	2.85057	-0.231882	2.144	-0.439698	0.57118	-0.449593	1.90029	-0.403547	0.428093	-0.43619	0.856607	-0.46979	0.571122	-0.50956
2.8539	-0.261778	2.85401	-0.277155	2.8539	-0.231995	2.145	-0.439706	0.571846	-0.449582	1.90085	-0.403609	0.428592	-0.436221	0.857606	-0.469838	0.571788	-0.509564
2.85723	-0.261771	2.85734	-0.277241	2.85723	-0.232041	2.146	-0.439714	0.572512	-0.449567	1.90141	-0.40367	0.429091	-0.436252	0.858605	-0.469891	0.572454	-0.509575
2.86056	-0.261767	2.86067	-0.27733	2.86056	-0.232107	2.147	-0.439722	0.573179	-0.449554	1.90197	-0.40371	0.429591	-0.436278	0.859604	-0.46994	0.57312	-0.509589
2.86389	-0.26177	2.864	-0.277415	2.86389	-0.232251	2.148	-0.43973	0.573845	-0.449564	1.90253	-0.403755	0.43009	-0.436231	0.860602	-0.469992	0.573786	-0.509601
2.86723	-0.261773	2.86733	-0.277488	2.86722	-0.232467	2.148	-0.439738	0.574511	-0.449588	1.90309	-0.403807	0.43059	-0.436185	0.861601	-0.470043	0.574452	-0.509612
2.87056	-0.261777	2.87066	-0.277548	2.87055	-0.23261	2.149	-0.439746	0.575177	-0.449612	1.90365	-0.403874	0.431089	-0.436139	0.8626	-0.470088	0.575119	-0.509621
2.87389	-0.261778	2.87399	-0.277611	2.87388	-0.232755	2.15	-0.439753	0.575843	-0.449631	1.90421	-0.403948	0.431588	-0.436092	0.863599	-0.470136	0.575785	-0.50963
2.87722	-0.261779	2.87732	-0.277698	2.87722	-0.232979	2.151	-0.439757	0.576509	-0.449648	1.90477	-0.404028	0.432088	-0.436073	0.864598	-0.470193	0.576451	-0.509644
2.88055	-0.261778	2.88065	-0.277801	2.88055	-0.233143	2.152	-0.439759	0.577176	-0.449649	1.90533	-0.40412	0.432587	-0.436091	0.865597	-0.470255	0.577117	-0.509673
2.88388	-0.261775	2.88399	-0.277899	2.88388	-0.233185	2.153	-0.439761	0.577842	-0.449646	1.90589	-0.404223	0.433086	-0.436109	0.866596	-0.470299	0.577783	-0.509705
2.88721	-0.261769	2.88732	-0.277971	2.88721	-0.233201	2.153	-0.439763	0.578508	-0.449647	1.90645	-0.404352	0.433586	-0.436126	0.867595	-0.470342	0.578449	-0.509725
2.89054	-0.261761	2.89065	-0.278032	2.89054	-0.233278	2.154	-0.439766	0.579174	-0.44965	1.90701	-0.404478	0.434085	-0.436136	0.868593	-0.470374	0.579115	-0.509729
2.89387	-0.261755	2.89398	-0.278076	2.89387	-0.23337	2.155	-0.439768	0.57984	-0.449641	1.90757	-0.404606	0.434584	-0.436139	0.869592	-0.470388	0.579781	-0.509729
2.8972	-0.261754	2.89731	-0.278107	2.8972	-0.233428	2.156	-0.43977	0.580507	-0.449605	1.90813	-0.404737	0.435084	-0.436138	0.870591	-0.470407	0.580447	-0.509724
2.90054	-0.261752	2.90064	-0.278145	2.90053	-0.233454	2.157	-0.439772	0.581173	-0.44957	1.9087	-0.404859	0.435583	-0.436138	0.87159	-0.470462	0.581114	-0.509726
2.90387	-0.261747	2.90397	-0.278182	2.90386	-0.233471	2.158	-0.439774	0.581839	-0.44958	1.90925	-0.404949	0.436083	-0.436137	0.872589	-0.470532	0.58178	-0.509744
2.9072	-0.261745	2.9073	-0.278227	2.90719	-0.233488	2.158	-0.43978	0.582505	-0.449604	1.90982	-0.405057	0.436582	-0.436139	0.873588	-0.47058	0.582446	-0.509764
2.91053	-0.26175	2.91063	-0.278282	2.91052	-0.233545	2.159	-0.439787	0.583171	-0.449626	1.91037	-0.4052	0.437081	-0.436156	0.874587	-0.470613	0.583112	-0.509786
2.91386	-0.261754	2.91396	-0.278345	2.91385	-0.233692	2.16	-0.439794	0.583837	-0.449643	1.91094	-0.405345	0.437581	-0.43618	0.875585	-0.470653	0.583778	-0.509809
2.91719	-0.261756	2.91729	-0.27842	2.91719	-0.233799	2.161	-0.439801	0.584504	-0.449657	1.91149	-0.405425	0.43808	-0.436205	0.876584	-0.470701	0.584444	-0.509833
2.92052	-0.261759	2.92062	-0.278489	2.92052	-0.233813	2.162	-0.439808	0.58517	-0.449696	1.91206	-0.405453	0.438579	-0.436232	0.877583	-0.470748	0.58511	-0.509864
2.92385	-0.261762	2.92395	-0.278554	2.92385	-0.233911	2.163	-0.439815	0.585836	-0.449739	1.91262	-0.405548	0.439079	-0.436264	0.878582	-0.470782	0.585776	-0.509888
2.92718	-0.26176	2.92729	-0.278604	2.92718	-0.234134	2.163	-0.439822	0.586502	-0.449751	1.91318	-0.405658	0.439578	-0.436294	0.879581	-0.470824	0.586442	-0.509894
2.93051	-0.261753	2.93062	-0.278646	2.93051	-0.234408	2.164	-0.439829	0.587168	-0.449748	1.91374	-0.405753	0.440077	-0.436323	0.88058	-0.470872	0.587109	-0.509897
2.93384	-0.261748	2.93395	-0.278692	2.93384	-0.234562	2.165	-0.439837	0.587834	-0.449768	1.9143	-0.40582	0.440577	-0.436352	0.881579	-0.470927	0.587775	-0.509904
2.93717	-0.261752	2.93728	-0.278738	2.93717	-0.23458	2.166	-0.439846	0.588501	-0.449818	1.91486	-0.405883	0.441076	-0.436371	0.882577	-0.470977	0.588441	-0.509918
2.94051	-0.261759	2.94061	-0.278765	2.9405	-0.234578	2.167	-0.439854	0.589167	-0.449869	1.91542	-0.40596	0.441576	-0.436392	0.883576	-0.471019	0.589107	-0.509929
2.94384	-0.261772	2.94394	-0.278795	2.94383	-0.234538	2.168	-0.439862	0.589833	-0.449862	1.91598	-0.406052	0.442075	-0.436417	0.884575	-0.47106	0.589773	-0.509944
2.94717	-0.261778	2.94727	-0.278855	2.94716	-0.23449	2.168	-0.43987	0.590499	-0.449839	1.91654	-0.406114	0.442574	-0.436441	0.885574	-0.471105	0.590439	-0.50996
2.9505	-0.261781	2.9506	-0.278934	2.9505	-0.234488	2.169	-0.439878	0.591165	-0.449824	1.9171	-0.406169	0.443074	-0.436465	0.886573	-0.47116	0.591105	-0.509976
2.95383	-0.261781	2.95393	-0.27902	2.95383	-0.234583	2.17	-0.439886	0.591831	-0.449818	1.91766	-0.406217	0.443573	-0.436484	0.887572	-0.471218	0.591771	-0.509995
2.95716	-0.261782	2.95726	-0.279101	2.95716	-0.234713	2.171	-0.439894	0.592498	-0.449814	1.91822	-0.406262	0.444072	-0.436493	0.888571	-0.471257	0.592437	-0.510008
2.96049	-0.261783	2.9606	-0.279169	2.96049	-0.234736	2.172	-0.439903	0.593164	-0.449819	1.91878	-0.406309	0.444572	-0.436498	0.889569	-0.471292	0.593104	-0.510008
2.96382	-0.261783	2.96393	-0.27923	2.96382	-0.234741	2.173	-0.439915	0.59383	-0.449826	1.91934	-0.406363	0.445071	-0.436504	0.890568	-0.471345	0.59377	-0.510001
2.96715	-0.261784	2.96726	-0.27929	2.96715	-0.234791	2.173	-0.439935	0.594496	-0.449852	1.9199	-0.406436	0.44557	-0.436511	0.891567	-0.471406	0.594436	-0.510001
2.97048	-0.261787	2.97059	-0.279362	2.97048	-0.234862	2.174	-0.439955	0.595162	-0.449885	1.92046	-0.406561	0.44607	-0.436526	0.892566	-0.471462	0.595102	-0.510004
2.97382	-0.26179	2.97392	-0.279447	2.97381	-0.234906	2.175	-0.439975	0.595828	-0.44992	1.92102	-0.406652	0.446569	-0.436546	0.893565	-0.471518	0.595768	-0.510013
2.97715	-0.261793	2.97725	-0.279527	2.97714	-0.234925	2.176	-0.439994	0.596495	-0.449956	1.92158	-0.406706	0.447069	-0.436567	0.894564	-0.471575	0.596434	-0.510011
2.98048	-0.261797	2.98058	-0.279587	2.98047	-0.234928	2.177	-0.440014	0.597161	-0.449999	1.92214	-0.406756	0.447568	-0.436589	0.895563	-0.471615	0.5971	-0.510016
2.98381	-0.261804	2.98391	-0.279645	2.9838	-0.234963	2.178	-0.440034	0.597827	-0.450029	1.9227	-0.406843	0.448067	-0.436607	0.896561	-0.471647	0.597766	-0.510038
2.98714	-0.261815	2.98724	-0.279726	2.98713	-0.235063	2.178	-0.440054	0.598493	-0.450041	1.92326	-0.406951	0.448567	-0.436627	0.89756	-0.471677	0.598432	-0.510061
2.99047	-0.261824	2.99057	-0.279806	2.99046	-0.2352	2.179	-0.440067	0.599159	-0.450035	1.92382	-0.407049	0.449066	-0.436649	0.898559	-0.471711	0.599099	-0.51009
2.9938	-0.261826	2.9939	-0.279864	2.9938	-0.2353	2.18	-0.440074	0.599825	-0.450017	1.92438	-0.407137	0.449565	-0.436671	0.899558	-0.471751	0.599765	-0.51012
2.99713	-0.261828	2.99723	-0.279895	2.99713	-0.235349	2.181	-0.440078	0.600492	-0.450013	1.92494	-0.407239	0.450065	-0.436696	0.900557	-0.47179	0.600431	-0.510139
3.00046	-0.261831	3.00057	-0.279919	3.00046	-0.235402	2.182	-0.440081	0.601158	-0.450035	1.9255	-0.407362	0.450564	-0.436727	0.901556	-0.471835	0.601097	-0.510146
3.00379	-0.261836	3.0039	-0.279964	3.00379	-0.2354	2.183	-0.440085	0.601824	-0.450048	1.92606	-0.407495	0.451064	-0.436758	0.902555	-0.471907	0.601763	-0.510147
3.00712	-0.261846	3.00723	-0.280007	3.00712	-0.235306	2.183	-0.440089	0.60249	-0.450028	1.92662	-0.407622	0.451563	-0.436788	0.903553	-0.471972	0.602429	-0.510158
3.01045	-0.261859	3.01056	-0.280034	3.01045	-0.235244	2.184	-0.440093	0.603156	-0.450008	1.92718	-0.407722	0.452062	-0.436818	0.904552	-0.472031	0.603095	-0.510175
3.01379	-0.26187	3.01389	-0.280056	3.01378	-0.235286	2.185	-0.440096	0.603822	-0.450006	1.92774	-0.407857	0.452562	-0.436839	0.905551	-0.47209	0.603761	-0.510189
3.01712	-0.261877	3.01722	-0.280089	3.01711	-0.235369	2.186	-0.440099	0.604489	-0.450005	1.9283	-0.407972	0.453061	-0.436864	0.90655	-0.472138	0.604427	-0.5102
3.02045	-0.261885	3.02055	-0.280149	3.02044	-0.235354	2.187	-0.440099	0.605155	-0.449986	1.92886	-0.408044	0.45356	-0.436892	0.907549	-0.472182	0.605093	-0.510192
3.02378	-0.261893	3.02388	-0.280236	3.02377	-0.235365	2.188	-0.440105	0.605821	-0.449962	1.92942	-0.408074	0.45406	-0.436922	0.908548	-0.472226	0.60576	-0.510177
3.02711	-0.261894	3.02721	-0.280344	3.02711	-0.235444	2.188	-0.440111	0.606487	-0.449981	1.92998	-0.408078	0.454559	-0.436951	0.909547	-0.472267	0.606426	-0.510163
3.03044	-0.261894	3.03054	-0.280421	3.03044	-0.235535	2.189	-0.440117	0.607153	-0.450037	1.93054	-0.408129	0.455058	-0.437035	0.910545	-0.472299	0.607092	-0.51016
3.03377	-0.261898	3.03388	-0.280467	3.03377	-0.235579	2.19	-0.440123	0.607819	-0.450092	1.9311	-0.408186	0.455558	-0.437138	0.911544	-0.472331	0.607758	-0.510156
3.0371	-0.261902	3.03721	-0.2805	3.0371	-0.235553	2.191	-0.440129	0.608486	-0.450133	1.93166	-0.408242	0.456057	-0.437241	0.912543	-0.472369	0.608424	-0.510161
3.04043	-0.261905	3.04054	-0.280528	3.04043	-0.235514	2.192	-0.440134	0.609152	-0.450167	1.93222	-0.408298	0.456557	-0.437344	0.913542	-0.472436	0.60909	-0.510169
3.04376	-0.261908	3.04387	-0.280549	3.04376	-0.235606	2.193	-0.44014	0.609818	-0.450196	1.93278	-0.408349	0.457056	-0.437426	0.914541	-0.472507	0.609756	-0.510174
3.0471	-0.261915	3.0472	-0.280582	3.04709	-0.235708	2.193	-0.440146	0.610484	-0.450229	1.93334	-0.408389	0.457555	-0.437471	0.91554	-0.472555	0.610422	-0.510173
3.05043	-0.261923	3.05053	-0.280632	3.05042	-0.235784	2.194	-0.44015	0.61115	-0.450244	1.9339	-0.40844	0.458055	-0.437506	0.916539	-0.472602	0.611088	-0.51016
3.05376	-0.261931	3.05386	-0.28067	3.05375	-0.235869	2.195	-0.440151	0.611817	-0.450224	1.93446	-0.408466	0.458554	-0.437542	0.917537	-0.472652	0.611755	-0.510145
3.05709	-0.261938	3.05719	-0.280692	3.05708	-0.235966	2.196	-0.440153	0.612483	-0.450189	1.93502	-0.408517	0.459053	-0.437577	0.918536	-0.472701	0.612421	-0.510141
3.06042	-0.261944	3.06052	-0.280717	3.06041	-0.23606	2.197	-0.440155	0.613149	-0.450144	1.93558	-0.408539	0.459553	-0.437617	0.919535	-0.47275	0.613087	-0.510142
3.06375	-0.261947	3.06385	-0.28076	3.06374	-0.23616	2.198	-0.440157	0.613815	-0.450097	1.93614	-0.408541	0.460052	-0.437663	0.920534	-0.472816	0.613753	-0.510136
3.06708	-0.261947	3.06718	-0.280804	3.06708	-0.236201	2.198	-0.440159	0.614481	-0.450086	1.9367	-0.40857	0.460551	-0.43771	0.921533	-0.472884	0.614419	-0.510119
3.07041	-0.261945	3.07051	-0.280824	3.07041	-0.236181	2.199	-0.440161	0.615147	-0.450105	1.93726	-0.408627	0.461051	-0.437758	0.922532	-0.472947	0.615085	-0.510105
3.07374	-0.261943	3.07384	-0.280843	3.07374	-0.236129	2.2	-0.440163	0.615814	-0.450134	1.93782	-0.408722	0.46155	-0.437802	0.923531	-0.473012	0.615751	-0.510092
3.07707	-0.261943	3.07718	-0.28088	3.07707	-0.236113	2.201	-0.440165	0.61648	-0.450149	1.93838	-0.408819	0.46205	-0.437828	0.924529	-0.473081	0.616417	-0.510087
3.0804	-0.261947	3.08051	-0.280936	3.0804	-0.236136	2.202	-0.440167	0.617146	-0.450139	1.93894	-0.408887	0.462549	-0.437842	0.925528	-0.473169	0.617083	-0.510093
3.08373	-0.261951	3.08384	-0.280981	3.08373	-0.236105	2.203	-0.44017	0.617812	-0.450117	1.9395	-0.408937	0.463048	-0.437855	0.926527	-0.473253	0.61775	-0.510101
3.08706	-0.261954	3.08717	-0.281013	3.08706	-0.236123	2.203	-0.440172	0.618478	-0.450097	1.94006	-0.408982	0.463548	-0.437868	0.927526	-0.473318	0.618416	-0.510104
3.0904	-0.261953	3.0905	-0.281079	3.09039	-0.236209	2.204	-0.440175	0.619144	-0.450086	1.94062	-0.408999	0.464047	-0.437884	0.928525	-0.473384	0.619082	-0.510097
3.09373	-0.261949	3.09383	-0.281164	3.09372	-0.236258	2.205	-0.440177	0.619811	-0.45007	1.94118	-0.409053	0.464546	-0.437904	0.929524	-0.473442	0.619748	-0.510091
3.09706	-0.261947	3.09716	-0.28126	3.09705	-0.236209	2.206	-0.44018	0.620477	-0.45005	1.94174	-0.409122	0.465046	-0.43793	0.930523	-0.473489	0.620414	-0.510089
3.10039	-0.261948	3.10049	-0.281346	3.10039	-0.236134	2.207	-0.440182	0.621143	-0.450046	1.9423	-0.409205	0.465545	-0.437958	0.931521	-0.47354	0.62108	-0.510088
3.10372	-0.261955	3.10382	-0.281399	3.10372	-0.236173	2.208	-0.440186	0.621809	-0.450045	1.94287	-0.409266	0.466044	-0.437986	0.93252	-0.473594	0.621746	-0.510101
3.10705	-0.261959	3.10715	-0.281417	3.10705	-0.236264	2.208	-0.440188	0.622475	-0.450025	1.94342	-0.409308	0.466544	-0.438003	0.933519	-0.473649	0.622412	-0.510121
3.11038	-0.261961	3.11049	-0.28141	3.11038	-0.236299	2.209	-0.440188	0.623141	-0.449994	1.94399	-0.409382	0.467043	-0.438012	0.934518	-0.473713	0.623078	-0.510131
3.11371	-0.261963	3.11382	-0.281421	3.11371	-0.236363	2.21	-0.440187	0.623808	-0.449962	1.94454	-0.409447	0.467543	-0.438013	0.935517	-0.473781	0.623745	-0.510123
3.11704	-0.261968	3.11715	-0.281459	3.11704	-0.236498	2.211	-0.440187	0.624474	-0.449934	1.94511	-0.409499	0.468042	-0.438013	0.936516	-0.473836	0.624411	-0.510109
3.12037	-0.261973	3.12048	-0.28152	3.12037	-0.236671	2.212	-0.440187	0.62514	-0.449918	1.94567	-0.409547	0.468541	-0.438017	0.937515	-0.473883	0.625077	-0.510086
3.12371	-0.26198	3.12381	-0.281599	3.1237	-0.236794	2.212	-0.440187	0.625806	-0.449923	1.94623	-0.409598	0.469041	-0.438031	0.938514	-0.473921	0.625743	-0.510065
3.12704	-0.261987	3.12714	-0.281687	3.12703	-0.23681	2.213	-0.440186	0.626472	-0.44993	1.94679	-0.409652	0.46954	-0.438053	0.939512	-0.47397	0.626409	-0.510055
3.13037	-0.26199	3.13047	-0.281776	3.13036	-0.236943	2.214	-0.440185	0.627138	-0.449905	1.94735	-0.409704	0.470039	-0.43808	0.940511	-0.474017	0.627075	-0.510045
3.1337	-0.261988	3.1338	-0.281847	3.13369	-0.237108	2.215	-0.440177	0.627805	-0.44987	1.94791	-0.409737	0.470539	-0.438108	0.94151	-0.474056	0.627741	-0.510038
3.13703	-0.261985	3.13713	-0.281917	3.13702	-0.237183	2.216	-0.440171	0.628471	-0.449868	1.94847	-0.409805	0.471038	-0.43813	0.942509	-0.474093	0.628407	-0.510045
3.14036	-0.261985	3.14046	-0.281992	3.14036	-0.237209	2.217	-0.440169	0.629137	-0.449885	1.94903	-0.409865	0.471537	-0.438148	0.943508	-0.474133	0.629073	-0.510057
3.14369	-0.261991	3.14379	-0.282058	3.14369	-0.237233	2.217	-0.440166	0.629803	-0.449912	1.94959	-0.409912	0.472037	-0.438165	0.944507	-0.474173	0.62974	-0.510074
3.14702	-0.262	3.14712	-0.282097	3.14702	-0.237244	2.218	-0.440163	0.630469	-0.449933	1.95015	-0.409944	0.472536	-0.438182	0.945505	-0.474214	0.630406	-0.510089
3.15035	-0.262014	3.15046	-0.282133	3.15035	-0.237298	2.219	-0.440161	0.631135	-0.449935	1.95071	-0.409979	0.473036	-0.438199	0.946504	-0.47427	0.631072	-0.510097
3.15368	-0.26203	3.15379	-0.282187	3.15368	-0.23732	2.22	-0.440158	0.631802	-0.449904	1.95127	-0.410074	0.473535	-0.43821	0.947503	-0.474323	0.631738	-0.5101
3.15701	-0.262043	3.15712	-0.282239	3.15701	-0.23731	2.221	-0.440156	0.632468	-0.449865	1.95183	-0.410103	0.474034	-0.438222	0.948502	-0.47437	0.632404	-0.510094
3.16034	-0.262053	3.16045	-0.282292	3.16034	-0.237263	2.222	-0.440158	0.633134	-0.449858	1.95239	-0.4101	0.474534	-0.438238	0.949501	-0.474417	0.63307	-0.510083
3.16368	-0.262058	3.16378	-0.282349	3.16367	-0.237204	2.222	-0.440162	0.6338	-0.449866	1.95295	-0.4101	0.475033	-0.438256	0.9505	-0.474446	0.633736	-0.510075
3.16701	-0.26206	3.16711	-0.282413	3.167	-0.237228	2.223	-0.440164	0.634466	-0.449864	1.95351	-0.410121	0.475532	-0.438276	0.951499	-0.474476	0.634402	-0.510068
3.17034	-0.262063	3.17044	-0.282469	3.17033	-0.23734	2.224	-0.440165	0.635132	-0.449866	1.95407	-0.410159	0.476032	-0.438298	0.952498	-0.474501	0.635068	-0.510055
3.17367	-0.262066	3.17377	-0.282495	3.17366	-0.237383	2.225	-0.440166	0.635799	-0.44988	1.95463	-0.410182	0.476531	-0.438322	0.953496	-0.474543	0.635734	-0.510049
3.177	-0.262071	3.1771	-0.282528	3.17699	-0.237366	2.226	-0.440167	0.636465	-0.449892	1.95519	-0.410213	0.47703	-0.438346	0.954495	-0.474591	0.636401	-0.510064
3.18033	-0.262076	3.18043	-0.28256	3.18033	-0.237358	2.227	-0.440169	0.637131	-0.449891	1.95575	-0.410279	0.47753	-0.438371	0.955494	-0.474635	0.637067	-0.51008
3.18366	-0.26208	3.18377	-0.282574	3.18366	-0.237413	2.227	-0.44017	0.637797	-0.449885	1.95631	-0.410328	0.478029	-0.438383	0.956493	-0.474676	0.637733	-0.51009
3.18699	-0.262076	3.1871	-0.282575	3.18699	-0.237463	2.228	-0.440171	0.638463	-0.449896	1.95687	-0.41037	0.478529	-0.438392	0.957492	-0.474712	0.638399	-0.510095
3.19032	-0.262074	3.19043	-0.282609	3.19032	-0.237455	2.229	-0.440167	0.63913	-0.449921	1.95743	-0.410409	0.479028	-0.438395	0.958491	-0.474742	0.639065	-0.5101
3.19365	-0.262074	3.19376	-0.282654	3.19365	-0.23746	2.23	-0.440165	0.639796	-0.449911	1.95799	-0.410433	0.479527	-0.438397	0.95949	-0.474765	0.639731	-0.510108
3.19699	-0.262081	3.19709	-0.282683	3.19698	-0.237443	2.231	-0.440163	0.640462	-0.449884	1.95855	-0.410462	0.480027	-0.438399	0.960488	-0.474781	0.640397	-0.510122
3.20032	-0.262089	3.20042	-0.282703	3.20031	-0.237375	2.232	-0.440162	0.641128	-0.449876	1.95911	-0.41047	0.480526	-0.438403	0.961487	-0.474801	0.641063	-0.510139
3.20365	-0.262095	3.20375	-0.282714	3.20364	-0.237234	2.232	-0.44016	0.641794	-0.449873	1.95967	-0.410517	0.481025	-0.438408	0.962486	-0.474865	0.641729	-0.510156
3.20698	-0.262098	3.20708	-0.282732	3.20697	-0.237105	2.233	-0.440158	0.64246	-0.449841	1.96023	-0.410581	0.481525	-0.438423	0.963485	-0.474934	0.642396	-0.510172
3.21031	-0.2621	3.21041	-0.282783	3.2103	-0.23698	2.234	-0.440157	0.643127	-0.449793	1.96079	-0.410647	0.482024	-0.43844	0.964484	-0.474981	0.643062	-0.510186
3.21364	-0.262106	3.21374	-0.282825	3.21364	-0.236757	2.235	-0.440155	0.643793	-0.449774	1.96135	-0.410713	0.482524	-0.438456	0.965483	-0.475025	0.643728	-0.510213
3.21697	-0.262116	3.21707	-0.282854	3.21697	-0.236566	2.236	-0.440155	0.644459	-0.449775	1.96191	-0.410774	0.483023	-0.438471	0.966482	-0.475069	0.644394	-0.510248
3.2203	-0.262128	3.2204	-0.28288	3.2203	-0.236518	2.237	-0.440158	0.645125	-0.449769	1.96247	-0.410819	0.483522	-0.438486	0.96748	-0.47511	0.64506	-0.510273
3.22363	-0.262135	3.22374	-0.282904	3.22363	-0.236535	2.237	-0.440162	0.645791	-0.449768	1.96303	-0.410907	0.484022	-0.438499	0.968479	-0.475147	0.645726	-0.5103
3.22696	-0.262137	3.22707	-0.282939	3.22696	-0.236588	2.238	-0.440167	0.646457	-0.449773	1.96359	-0.410974	0.484521	-0.438512	0.969478	-0.475195	0.646392	-0.510327
3.23029	-0.26214	3.2304	-0.283007	3.23029	-0.236664	2.239	-0.440171	0.647124	-0.449775	1.96415	-0.411033	0.48502	-0.438522	0.970477	-0.475248	0.647058	-0.510345
3.23362	-0.262139	3.23373	-0.283084	3.23362	-0.236702	2.24	-0.440175	0.64779	-0.449769	1.96471	-0.4111	0.48552	-0.438531	0.971476	-0.475289	0.647725	-0.510362
3.23696	-0.262138	3.23706	-0.283146	3.23695	-0.236743	2.241	-0.44018	0.648456	-0.449779	1.96527	-0.411144	0.486019	-0.438541	0.972475	-0.475326	0.648391	-0.510379
3.24029	-0.26214	3.24039	-0.283214	3.24028	-0.23682	2.242	-0.440184	0.649122	-0.449797	1.96583	-0.411229	0.486518	-0.438551	0.973474	-0.475369	0.649057	-0.510392
3.24362	-0.262143	3.24372	-0.283283	3.24361	-0.236971	2.242	-0.440189	0.649788	-0.44981	1.96639	-0.41133	0.487018	-0.438562	0.974472	-0.475438	0.649723	-0.510407
3.24695	-0.262145	3.24705	-0.283345	3.24694	-0.23713	2.243	-0.440192	0.650454	-0.449832	1.96695	-0.411407	0.487517	-0.438578	0.975471	-0.475511	0.650389	-0.510431
3.25028	-0.262149	3.25038	-0.283403	3.25027	-0.237162	2.244	-0.440192	0.651121	-0.449863	1.96751	-0.41146	0.488017	-0.438599	0.97647	-0.475562	0.651055	-0.510459
3.25361	-0.262154	3.25371	-0.283459	3.25361	-0.237074	2.245	-0.440192	0.651787	-0.449884	1.96807	-0.411495	0.488516	-0.438625	0.977469	-0.475604	0.651721	-0.510491
3.25694	-0.262159	3.25704	-0.28351	3.25694	-0.236991	2.246	-0.440191	0.652453	-0.449895	1.96863	-0.411531	0.489015	-0.438654	0.978468	-0.475631	0.652387	-0.510524
3.26027	-0.262163	3.26037	-0.283551	3.26027	-0.236949	2.247	-0.440191	0.653119	-0.449913	1.96919	-0.411642	0.489515	-0.438682	0.979467	-0.475658	0.653053	-0.510526
3.2636	-0.262167	3.26371	-0.283595	3.2636	-0.236943	2.247	-0.44019	0.653785	-0.449938	1.96975	-0.411722	0.490014	-0.438707	0.980466	-0.475699	0.653719	-0.510521
3.26693	-0.262172	3.26704	-0.283658	3.26693	-0.23696	2.248	-0.44019	0.654451	-0.449952	1.97031	-0.411799	0.490513	-0.438728	0.981464	-0.475756	0.654386	-0.510526
3.27027	-0.262179	3.27037	-0.283743	3.27026	-0.236976	2.249	-0.44019	0.655118	-0.449941	1.97087	-0.411854	0.491013	-0.438749	0.982463	-0.47582	0.655052	-0.510549
3.2736	-0.262187	3.2737	-0.283822	3.27359	-0.237025	2.25	-0.44019	0.655784	-0.449918	1.97143	-0.411887	0.491512	-0.43877	0.983462	-0.47589	0.655718	-0.51057
3.27693	-0.26219	3.27703	-0.283889	3.27692	-0.23707	2.251	-0.440194	0.65645	-0.449932	1.97199	-0.411903	0.492011	-0.438794	0.984461	-0.475962	0.656384	-0.510583
3.28026	-0.262186	3.28036	-0.28397	3.28025	-0.237109	2.252	-0.440197	0.657116	-0.449976	1.97255	-0.411901	0.492511	-0.438826	0.98546	-0.476039	0.65705	-0.510594
3.28359	-0.262184	3.28369	-0.284055	3.28358	-0.23721	2.252	-0.440201	0.657782	-0.450003	1.97311	-0.411912	0.49301	-0.43886	0.986459	-0.476117	0.657716	-0.510607
3.28692	-0.262191	3.28702	-0.284134	3.28692	-0.237385	2.253	-0.440205	0.658448	-0.45001	1.97367	-0.411971	0.49351	-0.43889	0.987458	-0.476167	0.658382	-0.510627
3.29025	-0.262202	3.29035	-0.284192	3.29025	-0.237535	2.254	-0.440209	0.659115	-0.45002	1.97423	-0.412024	0.494009	-0.438921	0.988456	-0.476207	0.659048	-0.51065
3.29358	-0.262208	3.29368	-0.284219	3.29358	-0.237656	2.255	-0.440212	0.659781	-0.450047	1.97479	-0.412053	0.494508	-0.438948	0.989455	-0.47625	0.659714	-0.510666
3.29691	-0.262209	3.29702	-0.284258	3.29691	-0.237761	2.256	-0.440216	0.660447	-0.450081	1.97535	-0.412108	0.495008	-0.438971	0.990454	-0.476289	0.660381	-0.510675
3.30024	-0.262209	3.30035	-0.284308	3.30024	-0.237838	2.257	-0.44022	0.661113	-0.450102	1.97592	-0.412172	0.495507	-0.439002	0.991453	-0.476327	0.661047	-0.510679
3.30357	-0.262208	3.30368	-0.284359	3.30357	-0.237848	2.257	-0.440219	0.661779	-0.45011	1.97647	-0.412237	0.496006	-0.43904	0.992452	-0.476381	0.661713	-0.510682
3.3069	-0.262209	3.30701	-0.284414	3.3069	-0.237778	2.258	-0.440217	0.662445	-0.450106	1.97704	-0.412305	0.496506	-0.439079	0.993451	-0.476443	0.662379	-0.510681
3.31024	-0.262212	3.31034	-0.28447	3.31023	-0.237695	2.259	-0.440215	0.663112	-0.450093	1.97759	-0.412337	0.497005	-0.439117	0.99445	-0.476492	0.663045	-0.510684
3.31357	-0.262214	3.31367	-0.284521	3.31356	-0.237691	2.26	-0.440212	0.663778	-0.450088	1.97816	-0.412331	0.497504	-0.439155	0.995448	-0.476536	0.663711	-0.510692
3.3169	-0.262214	3.317	-0.284555	3.31689	-0.23775	2.261	-0.44021	0.664444	-0.450108	1.97872	-0.412327	0.498004	-0.439191	0.996447	-0.476583	0.664377	-0.510692
3.32023	-0.262213	3.32033	-0.284569	3.32022	-0.237842	2.262	-0.440207	0.66511	-0.450141	1.97928	-0.412369	0.498503	-0.439227	0.997446	-0.47666	0.665043	-0.510697
3.32356	-0.262213	3.32366	-0.284572	3.32355	-0.237917	2.262	-0.440205	0.665776	-0.450172	1.97984	-0.412426	0.499003	-0.439262	0.998445	-0.476732	0.665709	-0.510709
3.32689	-0.262214	3.32699	-0.28458	3.32688	-0.237963	2.263	-0.440203	0.666443	-0.450204	1.9804	-0.412507	0.499502	-0.439294	0.999444	-0.476767	0.666376	-0.510719
3.33022	-0.262216	3.33032	-0.284597	3.33022	-0.238086	2.264	-0.440201	0.667109	-0.450217	1.98096	-0.412589	0.500001	-0.439317	1.00044	-0.476795	0.667042	-0.510709
3.33355	-0.262216	3.33365	-0.284627	3.33355	-0.238311	2.265	-0.440204	0.667775	-0.450214	1.98152	-0.412666	0.500501	-0.439334	1.00144	-0.476845	0.667708	-0.510692
3.33688	-0.262216	3.33699	-0.284672	3.33688	-0.238501	2.266	-0.440208	0.668441	-0.450214	1.98208	-0.412732	0.501	-0.439352	1.00244	-0.476902	0.668374	-0.510685
3.34021	-0.262219	3.34032	-0.28472	3.34021	-0.238666	2.267	-0.440214	0.669107	-0.450233	1.98264	-0.412781	0.501499	-0.439368	1.00344	-0.476956	0.66904	-0.510708
3.34355	-0.262225	3.34365	-0.284765	3.34354	-0.238835	2.267	-0.440219	0.669773	-0.450264	1.9832	-0.412852	0.501999	-0.439384	1.00444	-0.477016	0.669706	-0.510733
3.34687	-0.262232	3.34698	-0.284805	3.34687	-0.239021	2.268	-0.440224	0.67044	-0.450288	1.98376	-0.412879	0.502498	-0.439396	1.00544	-0.477074	0.670372	-0.510742
3.35021	-0.262239	3.35031	-0.284852	3.3502	-0.23917	2.269	-0.44023	0.671106	-0.450304	1.98432	-0.412931	0.502998	-0.439408	1.00644	-0.477117	0.671038	-0.510745
3.35354	-0.262244	3.35364	-0.284909	3.35353	-0.239241	2.27	-0.440235	0.671772	-0.450327	1.98488	-0.412995	0.503497	-0.43942	1.00744	-0.477157	0.671704	-0.510736
3.35687	-0.262247	3.35697	-0.284964	3.35686	-0.239257	2.271	-0.44024	0.672438	-0.450363	1.98544	-0.413056	0.503996	-0.439434	1.00843	-0.477195	0.672371	-0.510729
3.3602	-0.262254	3.3603	-0.285008	3.36019	-0.239266	2.272	-0.440243	0.673104	-0.450398	1.986	-0.413128	0.504496	-0.439453	1.00943	-0.477231	0.673037	-0.510727
3.36353	-0.262264	3.36363	-0.285037	3.36353	-0.239279	2.272	-0.440248	0.67377	-0.450439	1.98656	-0.413202	0.504995	-0.439474	1.01043	-0.477265	0.673703	-0.510723
3.36686	-0.262272	3.36696	-0.285073	3.36686	-0.239243	2.273	-0.440252	0.674437	-0.450486	1.98712	-0.413244	0.505494	-0.439496	1.01143	-0.477296	0.674369	-0.510713
3.37019	-0.262271	3.3703	-0.285115	3.37019	-0.239162	2.274	-0.440257	0.675103	-0.450524	1.98768	-0.413269	0.505994	-0.439515	1.01243	-0.477325	0.675035	-0.510702
3.37352	-0.262271	3.37363	-0.285159	3.37352	-0.239106	2.275	-0.440262	0.675769	-0.450553	1.98824	-0.413294	0.506493	-0.439528	1.01343	-0.477364	0.675701	-0.510693
3.37685	-0.262275	3.37696	-0.285198	3.37685	-0.239099	2.276	-0.440267	0.676435	-0.45057	1.9888	-0.41333	0.506992	-0.439539	1.01443	-0.477408	0.676367	-0.510693
3.38018	-0.262277	3.38029	-0.285231	3.38018	-0.239119	2.277	-0.440272	0.677101	-0.450574	1.98936	-0.413374	0.507492	-0.43955	1.01543	-0.477449	0.677033	-0.510692
3.38352	-0.26228	3.38362	-0.285275	3.38351	-0.239136	2.277	-0.440277	0.677767	-0.450583	1.98992	-0.413386	0.507991	-0.439561	1.01642	-0.477472	0.677699	-0.510678
3.38685	-0.262284	3.38695	-0.285317	3.38684	-0.239159	2.278	-0.440281	0.678434	-0.450609	1.99048	-0.413392	0.508491	-0.439573	1.01742	-0.477483	0.678366	-0.51064
3.39018	-0.262289	3.39028	-0.28535	3.39017	-0.239259	2.279	-0.440284	0.6791	-0.45064	1.99104	-0.413406	0.50899	-0.439586	1.01842	-0.47751	0.679032	-0.510603
3.39351	-0.262291	3.39361	-0.285378	3.3935	-0.239337	2.28	-0.440286	0.679766	-0.450659	1.9916	-0.413423	0.509489	-0.4396	1.01942	-0.477539	0.679698	-0.510592
3.39684	-0.26229	3.39694	-0.285404	3.39683	-0.239335	2.281	-0.440289	0.680432	-0.450669	1.99216	-0.413476	0.509989	-0.439614	1.02042	-0.477585	0.680364	-0.510585
3.40017	-0.26229	3.40027	-0.285431	3.40016	-0.239335	2.282	-0.440291	0.681098	-0.45067	1.99272	-0.413572	0.510488	-0.439629	1.02142	-0.47763	0.68103	-0.510586
3.4035	-0.262293	3.4036	-0.28548	3.4035	-0.239354	2.282	-0.440293	0.681764	-0.450672	1.99328	-0.413608	0.510987	-0.439642	1.02242	-0.477643	0.681696	-0.510588
3.40683	-0.262296	3.40693	-0.285541	3.40683	-0.239364	2.283	-0.440296	0.682431	-0.450677	1.99384	-0.413645	0.511487	-0.439649	1.02342	-0.477648	0.682362	-0.510587
3.41016	-0.262299	3.41026	-0.285594	3.41016	-0.239333	2.284	-0.440298	0.683097	-0.450681	1.9944	-0.413709	0.511986	-0.439652	1.02442	-0.47766	0.683028	-0.510589
3.41349	-0.262302	3.4136	-0.285635	3.41349	-0.23925	2.285	-0.4403	0.683763	-0.450688	1.99496	-0.413795	0.512485	-0.439654	1.02541	-0.477676	0.683694	-0.5106
3.41682	-0.262307	3.41693	-0.285665	3.41682	-0.239223	2.286	-0.440305	0.684429	-0.450708	1.99552	-0.413884	0.512985	-0.439655	1.02641	-0.477692	0.684361	-0.510616
3.42015	-0.262315	3.42026	-0.285678	3.42015	-0.239272	2.287	-0.440307	0.685095	-0.450733	1.99608	-0.41396	0.513484	-0.439653	1.02741	-0.477709	0.685027	-0.510621
3.42349	-0.262321	3.42359	-0.285685	3.42348	-0.239337	2.287	-0.440307	0.685761	-0.450739	1.99664	-0.414026	0.513984	-0.439651	1.02841	-0.477726	0.685693	-0.510601
3.42682	-0.262323	3.42692	-0.285701	3.42681	-0.23939	2.288	-0.440307	0.686428	-0.450733	1.9972	-0.414104	0.514483	-0.439651	1.02941	-0.477736	0.686359	-0.510587
3.43015	-0.262325	3.43025	-0.285751	3.43014	-0.239424	2.289	-0.440307	0.687094	-0.450735	1.99776	-0.414182	0.514982	-0.439651	1.03041	-0.477745	0.687025	-0.51059
3.43348	-0.262325	3.43358	-0.285796	3.43347	-0.2395	2.29	-0.440307	0.68776	-0.450734	1.99832	-0.41426	0.515482	-0.439651	1.03141	-0.47776	0.687691	-0.51059
3.43681	-0.262322	3.43691	-0.28583	3.43681	-0.239652	2.291	-0.440307	0.688426	-0.450723	1.99888	-0.414327	0.515981	-0.439657	1.03241	-0.477787	0.688357	-0.510589
3.44014	-0.26232	3.44024	-0.285864	3.44014	-0.239788	2.292	-0.440307	0.689092	-0.450717	1.99944	-0.414381	0.51648	-0.43967	1.0334	-0.47782	0.689023	-0.510591
3.44347	-0.26232	3.44357	-0.285909	3.44347	-0.239869	2.292	-0.440307	0.689758	-0.450715	2	-0.414427	0.51698	-0.439685	1.0344	-0.477855	0.689689	-0.510594
3.4468	-0.26232	3.44691	-0.285952	3.4468	-0.239928	2.293	-0.440307	0.690425	-0.450699	2.00056	-0.414445	0.517479	-0.439701	1.0354	-0.477893	0.690355	-0.510593
3.45013	-0.262317	3.45024	-0.285987	3.45013	-0.239996	2.294	-0.440307	0.691091	-0.450671	2.00112	-0.414455	0.517978	-0.43972	1.0364	-0.477937	0.691022	-0.510587
3.45346	-0.262311	3.45357	-0.286021	3.45346	-0.240106	2.295	-0.440307	0.691757	-0.450654	2.00168	-0.414474	0.518478	-0.439745	1.0374	-0.47799	0.691688	-0.510585
3.4568	-0.262305	3.4569	-0.286056	3.45679	-0.240181	2.296	-0.440307	0.692423	-0.450655	2.00224	-0.414486	0.518977	-0.439774	1.0384	-0.478034	0.692354	-0.510596
3.46013	-0.262304	3.46023	-0.286096	3.46012	-0.240205	2.297	-0.440307	0.693089	-0.450668	2.0028	-0.414498	0.519477	-0.439803	1.0394	-0.478062	0.69302	-0.510606
3.46346	-0.262307	3.46356	-0.286137	3.46345	-0.240296	2.297	-0.440307	0.693756	-0.450666	2.00336	-0.41452	0.519976	-0.439829	1.0404	-0.478098	0.693686	-0.510618
3.46679	-0.262308	3.46689	-0.286169	3.46678	-0.240529	2.298	-0.440307	0.694422	-0.450649	2.00392	-0.414547	0.520475	-0.439841	1.0414	-0.478152	0.694352	-0.510635
3.47012	-0.262304	3.47022	-0.286209	3.47011	-0.24075	2.299	-0.440307	0.695088	-0.45062	2.00448	-0.414557	0.520975	-0.439842	1.04239	-0.47821	0.695018	-0.510672
3.47345	-0.2623	3.47355	-0.286261	3.47344	-0.240794	2.3	-0.440307	0.695754	-0.45059	2.00504	-0.414584	0.521474	-0.439841	1.04339	-0.478252	0.695684	-0.510708
3.47678	-0.2623	3.47688	-0.286325	3.47678	-0.240846	2.301	-0.440307	0.69642	-0.450575	2.0056	-0.414625	0.521973	-0.439839	1.04439	-0.478292	0.69635	-0.510718
3.48011	-0.262305	3.48021	-0.286392	3.48011	-0.240956	2.302	-0.440306	0.697086	-0.450593	2.00616	-0.414661	0.522473	-0.439839	1.04539	-0.478322	0.697017	-0.510712
3.48344	-0.262309	3.48354	-0.286444	3.48344	-0.241076	2.302	-0.440306	0.697753	-0.450614	2.00672	-0.414679	0.522972	-0.439841	1.04639	-0.478343	0.697683	-0.510705
3.48677	-0.262313	3.48688	-0.286474	3.48677	-0.24117	2.303	-0.440305	0.698419	-0.450615	2.00728	-0.41468	0.523471	-0.439844	1.04739	-0.478367	0.698349	-0.510716
3.4901	-0.262315	3.49021	-0.286489	3.4901	-0.241263	2.304	-0.440305	0.699085	-0.450605	2.00784	-0.414687	0.523971	-0.439848	1.04839	-0.478402	0.699015	-0.510733
3.49343	-0.26232	3.49354	-0.2865	3.49343	-0.241378	2.305	-0.440304	0.699751	-0.45059	2.0084	-0.41472	0.52447	-0.439851	1.04939	-0.478444	0.699681	-0.510744
3.49677	-0.262325	3.49687	-0.286517	3.49676	-0.241458	2.306	-0.440303	0.700417	-0.450568	2.00896	-0.414761	0.52497	-0.439862	1.05039	-0.478486	0.700347	-0.510748
3.5001	-0.262332	3.5002	-0.286535	3.50009	-0.241492	2.307	-0.440302	0.701083	-0.450533	2.00952	-0.414805	0.525469	-0.439878	1.05139	-0.478528	0.701013	-0.510754
3.50343	-0.262336	3.50353	-0.286557	3.50342	-0.241531	2.307	-0.440298	0.70175	-0.450498	2.01009	-0.414865	0.525968	-0.439894	1.05238	-0.478567	0.701679	-0.510764
3.50676	-0.262338	3.50686	-0.286589	3.50675	-0.241596	2.308	-0.440289	0.702416	-0.450468	2.01064	-0.414945	0.526468	-0.43991	1.05338	-0.478607	0.702345	-0.510773
3.51009	-0.262339	3.51019	-0.286623	3.51009	-0.241649	2.309	-0.440281	0.703082	-0.450447	2.0112	-0.414986	0.526967	-0.439928	1.05438	-0.478646	0.703012	-0.510782
3.51342	-0.26234	3.51352	-0.286623	3.51342	-0.241682	2.31	-0.440272	0.703748	-0.45043	2.01177	-0.414993	0.527466	-0.439947	1.05538	-0.478705	0.703678	-0.510792
3.51675	-0.262346	3.51685	-0.286626	3.51675	-0.241669	2.311	-0.440264	0.704414	-0.450428	2.01233	-0.415046	0.527966	-0.439968	1.05638	-0.478772	0.704344	-0.51081
3.52008	-0.262354	3.52019	-0.286633	3.52008	-0.241544	2.312	-0.440255	0.70508	-0.450451	2.01288	-0.415101	0.528465	-0.43999	1.05738	-0.478814	0.70501	-0.510826
3.52341	-0.262361	3.52352	-0.286637	3.52341	-0.241437	2.312	-0.440247	0.705747	-0.450472	2.01345	-0.415142	0.528965	-0.440011	1.05838	-0.478835	0.705676	-0.510839
3.52674	-0.262364	3.52685	-0.286638	3.52674	-0.241395	2.313	-0.440238	0.706413	-0.450458	2.01401	-0.415176	0.529464	-0.440031	1.05937	-0.478856	0.706342	-0.510853
3.53008	-0.262365	3.53018	-0.286644	3.53007	-0.241378	2.314	-0.440228	0.707079	-0.450422	2.01457	-0.415217	0.529963	-0.440049	1.06037	-0.478901	0.707008	-0.510875
3.53341	-0.262365	3.53351	-0.286664	3.5334	-0.241357	2.315	-0.440219	0.707745	-0.450398	2.01513	-0.415285	0.530463	-0.440067	1.06137	-0.478946	0.707674	-0.510901
3.53674	-0.26237	3.53684	-0.286686	3.53673	-0.241336	2.316	-0.440211	0.708411	-0.450388	2.01569	-0.41536	0.530962	-0.440084	1.06237	-0.478985	0.70834	-0.510919
3.54007	-0.262377	3.54017	-0.286726	3.54006	-0.241352	2.316	-0.440204	0.709077	-0.45037	2.01625	-0.415432	0.531461	-0.440101	1.06337	-0.479026	0.709007	-0.510918
3.5434	-0.262382	3.5435	-0.286762	3.54339	-0.241387	2.317	-0.440197	0.709744	-0.450338	2.01681	-0.415474	0.531961	-0.440117	1.06437	-0.479077	0.709673	-0.510911
3.54673	-0.262385	3.54683	-0.286781	3.54672	-0.241335	2.318	-0.440191	0.71041	-0.450318	2.01737	-0.415489	0.53246	-0.440135	1.06537	-0.479127	0.710339	-0.510903
3.55006	-0.262392	3.55016	-0.286788	3.55005	-0.241152	2.319	-0.440184	0.711076	-0.45032	2.01793	-0.415505	0.532959	-0.440155	1.06637	-0.479175	0.711005	-0.510905
3.55339	-0.262403	3.55349	-0.286794	3.55339	-0.241003	2.32	-0.440177	0.711742	-0.450326	2.01849	-0.415511	0.533459	-0.440175	1.06737	-0.479215	0.711671	-0.51091
3.55672	-0.26241	3.55682	-0.286811	3.55672	-0.24105	2.321	-0.440169	0.712408	-0.450338	2.01905	-0.415525	0.533958	-0.440195	1.06837	-0.479251	0.712337	-0.510917
3.56005	-0.262412	3.56015	-0.28682	3.56005	-0.241157	2.321	-0.440163	0.713074	-0.450359	2.01961	-0.415527	0.534458	-0.440214	1.06936	-0.479288	0.713003	-0.510927
3.56338	-0.262414	3.56349	-0.286842	3.56338	-0.241207	2.322	-0.44016	0.713741	-0.45036	2.02017	-0.415541	0.534957	-0.440235	1.07036	-0.479325	0.713669	-0.510942
3.56671	-0.262418	3.56682	-0.286885	3.56671	-0.241231	2.323	-0.44016	0.714407	-0.45034	2.02073	-0.415584	0.535456	-0.440256	1.07136	-0.479373	0.714335	-0.51095
3.57005	-0.26242	3.57015	-0.286942	3.57004	-0.241254	2.324	-0.440159	0.715073	-0.450327	2.02129	-0.415653	0.535956	-0.440277	1.07236	-0.479436	0.715002	-0.510939
3.57338	-0.262419	3.57348	-0.286994	3.57337	-0.241237	2.325	-0.440158	0.715739	-0.450326	2.02185	-0.415717	0.536455	-0.440304	1.07336	-0.479493	0.715668	-0.510929
3.57671	-0.262416	3.57681	-0.28705	3.5767	-0.241159	2.326	-0.440157	0.716405	-0.450334	2.02241	-0.415775	0.536954	-0.440334	1.07436	-0.479547	0.716334	-0.510925
3.58004	-0.262411	3.58014	-0.287106	3.58003	-0.241115	2.326	-0.440156	0.717071	-0.450344	2.02297	-0.415827	0.537454	-0.440363	1.07536	-0.479597	0.717	-0.510924
3.58337	-0.262404	3.58347	-0.287164	3.58336	-0.241115	2.327	-0.440156	0.717738	-0.450353	2.02353	-0.415868	0.537953	-0.440392	1.07636	-0.479644	0.717666	-0.510921
3.5867	-0.262398	3.5868	-0.287227	3.5867	-0.241097	2.328	-0.440158	0.718404	-0.450353	2.02409	-0.415894	0.538452	-0.440421	1.07736	-0.47969	0.718332	-0.51091
3.59003	-0.262393	3.59013	-0.287288	3.59003	-0.241093	2.329	-0.440163	0.71907	-0.450337	2.02465	-0.415917	0.538952	-0.440445	1.07835	-0.479741	0.718998	-0.51089
3.59336	-0.26239	3.59346	-0.28734	3.59336	-0.241137	2.33	-0.440169	0.719736	-0.450324	2.02521	-0.415973	0.539451	-0.440466	1.07935	-0.479798	0.719664	-0.51087
3.59669	-0.262388	3.5968	-0.287392	3.59669	-0.241186	2.331	-0.440176	0.720402	-0.450336	2.02577	-0.416074	0.539951	-0.440486	1.08035	-0.479839	0.72033	-0.510864
3.60002	-0.262381	3.60013	-0.287434	3.60002	-0.241195	2.331	-0.440182	0.721069	-0.450358	2.02633	-0.416179	0.54045	-0.440505	1.08135	-0.479864	0.720996	-0.51086
3.60336	-0.262375	3.60346	-0.287475	3.60335	-0.241306	2.332	-0.440188	0.721735	-0.450355	2.02689	-0.416276	0.540949	-0.440521	1.08235	-0.479896	0.721663	-0.51086
3.60669	-0.262373	3.60679	-0.287521	3.60668	-0.241361	2.333	-0.440194	0.722401	-0.450339	2.02745	-0.416368	0.541449	-0.440531	1.08335	-0.479961	0.722329	-0.510861
3.61002	-0.262372	3.61012	-0.287575	3.61001	-0.241366	2.334	-0.440201	0.723067	-0.450354	2.02801	-0.41646	0.541948	-0.440538	1.08435	-0.48004	0.722995	-0.510856
3.61335	-0.262372	3.61345	-0.287631	3.61334	-0.241375	2.335	-0.440207	0.723733	-0.450406	2.02857	-0.416534	0.542447	-0.440548	1.08535	-0.480088	0.723661	-0.510846
3.61668	-0.262375	3.61678	-0.287673	3.61667	-0.241423	2.336	-0.440213	0.724399	-0.450454	2.02913	-0.416584	0.542947	-0.440557	1.08634	-0.480107	0.724327	-0.510839
3.62001	-0.262375	3.62011	-0.287711	3.62	-0.241471	2.336	-0.440211	0.725066	-0.450485	2.02969	-0.416627	0.543446	-0.440564	1.08734	-0.480118	0.724993	-0.510835
3.62334	-0.262369	3.62344	-0.287732	3.62333	-0.2415	2.337	-0.440209	0.725732	-0.450513	2.03025	-0.416671	0.543945	-0.440567	1.08834	-0.480138	0.725659	-0.510835
3.62667	-0.262363	3.62677	-0.28775	3.62667	-0.241525	2.338	-0.440206	0.726398	-0.450554	2.03081	-0.416712	0.544445	-0.44057	1.08934	-0.480164	0.726325	-0.510832
3.63	-0.26236	3.6301	-0.28778	3.63	-0.241641	2.339	-0.440203	0.727064	-0.450604	2.03137	-0.416744	0.544944	-0.440574	1.09034	-0.480203	0.726991	-0.510826
3.63333	-0.262357	3.63343	-0.287823	3.63333	-0.241775	2.34	-0.4402	0.72773	-0.450643	2.03193	-0.416785	0.545444	-0.440578	1.09134	-0.480252	0.727658	-0.510816
3.63666	-0.262358	3.63677	-0.287863	3.63666	-0.241874	2.341	-0.440197	0.728396	-0.450667	2.03249	-0.41682	0.545943	-0.440588	1.09234	-0.480304	0.728324	-0.510814
3.63999	-0.262362	3.6401	-0.287888	3.63999	-0.241931	2.341	-0.440194	0.729062	-0.450681	2.03305	-0.416856	0.546442	-0.440602	1.09334	-0.48035	0.72899	-0.510811
3.64332	-0.262367	3.64343	-0.287892	3.64332	-0.241929	2.342	-0.440192	0.729729	-0.450705	2.03361	-0.416904	0.546942	-0.440616	1.09434	-0.480391	0.729656	-0.510798
3.64666	-0.26237	3.64676	-0.287884	3.64665	-0.241935	2.343	-0.440192	0.730395	-0.450742	2.03417	-0.416939	0.547441	-0.44063	1.09533	-0.480437	0.730322	-0.510789
3.64999	-0.262372	3.65009	-0.287888	3.64998	-0.241936	2.344	-0.440196	0.731061	-0.450767	2.03473	-0.416944	0.54794	-0.440644	1.09633	-0.48048	0.730988	-0.510784
3.65332	-0.262371	3.65342	-0.287904	3.65331	-0.241918	2.345	-0.4402	0.731727	-0.450779	2.03529	-0.416936	0.54844	-0.440657	1.09733	-0.480501	0.731654	-0.510778
3.65665	-0.262374	3.65675	-0.287931	3.65664	-0.241934	2.346	-0.440204	0.732393	-0.450794	2.03585	-0.416947	0.548939	-0.440668	1.09833	-0.480514	0.73232	-0.510766
3.65998	-0.262376	3.66008	-0.287968	3.65998	-0.242051	2.346	-0.440208	0.73306	-0.450817	2.03641	-0.416986	0.549438	-0.440678	1.09933	-0.480531	0.732986	-0.510759
3.66331	-0.262379	3.66341	-0.288004	3.66331	-0.242262	2.347	-0.440212	0.733726	-0.450846	2.03697	-0.417039	0.549938	-0.440688	1.10033	-0.480559	0.733653	-0.510756
3.66664	-0.262387	3.66674	-0.288029	3.66664	-0.242415	2.348	-0.440216	0.734392	-0.450875	2.03753	-0.417088	0.550437	-0.440698	1.10133	-0.480595	0.734319	-0.510764
3.66997	-0.262401	3.67008	-0.288048	3.66997	-0.242419	2.349	-0.440221	0.735058	-0.45091	2.03809	-0.417129	0.550937	-0.440708	1.10233	-0.480635	0.734985	-0.510778
3.6733	-0.262412	3.67341	-0.288071	3.6733	-0.242349	2.35	-0.440229	0.735724	-0.450959	2.03865	-0.417173	0.551436	-0.440722	1.10332	-0.480672	0.735651	-0.510795
3.67663	-0.262418	3.67674	-0.288103	3.67663	-0.242237	2.351	-0.44024	0.73639	-0.451003	2.03921	-0.417223	0.551935	-0.440735	1.10432	-0.480698	0.736317	-0.51081
3.67997	-0.262423	3.68007	-0.288134	3.67996	-0.242138	2.351	-0.440252	0.737057	-0.451015	2.03977	-0.417266	0.552435	-0.440748	1.10532	-0.480721	0.736983	-0.51081
3.6833	-0.262427	3.6834	-0.288158	3.68329	-0.242095	2.352	-0.440264	0.737723	-0.451008	2.04033	-0.417335	0.552934	-0.440761	1.10632	-0.480749	0.737649	-0.510809
3.68663	-0.26243	3.68673	-0.288185	3.68662	-0.242088	2.353	-0.440275	0.738389	-0.451012	2.04089	-0.417408	0.553433	-0.440771	1.10732	-0.48078	0.738315	-0.510809
3.68996	-0.262433	3.69006	-0.288223	3.68995	-0.242152	2.354	-0.440287	0.739055	-0.451027	2.04145	-0.417472	0.553933	-0.440779	1.10832	-0.480796	0.738981	-0.510819
3.69329	-0.262439	3.69339	-0.288261	3.69328	-0.242201	2.355	-0.440299	0.739721	-0.451032	2.04201	-0.417519	0.554432	-0.440788	1.10932	-0.480801	0.739648	-0.510833
3.69662	-0.262444	3.69672	-0.288295	3.69661	-0.242187	2.356	-0.440311	0.740387	-0.451008	2.04257	-0.417558	0.554931	-0.440796	1.11032	-0.480815	0.740314	-0.510839
3.69995	-0.262451	3.70005	-0.288335	3.69995	-0.242137	2.356	-0.440321	0.741054	-0.450972	2.04313	-0.417587	0.555431	-0.440804	1.11132	-0.480846	0.74098	-0.510842
3.70328	-0.26246	3.70338	-0.288379	3.70328	-0.242115	2.357	-0.440325	0.74172	-0.450965	2.04369	-0.417638	0.55593	-0.44081	1.11231	-0.48088	0.741646	-0.510843
3.70661	-0.262471	3.70671	-0.288438	3.70661	-0.242113	2.358	-0.440327	0.742386	-0.450978	2.04426	-0.417685	0.55643	-0.440814	1.11331	-0.48092	0.742312	-0.510846
3.70994	-0.26248	3.71005	-0.288502	3.70994	-0.242131	2.359	-0.440327	0.743052	-0.450982	2.04481	-0.417715	0.556929	-0.440819	1.11431	-0.480973	0.742978	-0.510856
3.71327	-0.262487	3.71338	-0.288555	3.71327	-0.242056	2.36	-0.440328	0.743718	-0.450972	2.04537	-0.41773	0.557428	-0.440821	1.11531	-0.481006	0.743644	-0.510877
3.7166	-0.262494	3.71671	-0.28859	3.7166	-0.24193	2.361	-0.440329	0.744384	-0.450972	2.04594	-0.417745	0.557928	-0.440821	1.11631	-0.481001	0.74431	-0.510892
3.71994	-0.262497	3.72004	-0.288624	3.71993	-0.241806	2.361	-0.440329	0.745051	-0.450988	2.0465	-0.417759	0.558427	-0.440823	1.11731	-0.480992	0.744976	-0.510897
3.72327	-0.262498	3.72337	-0.288664	3.72326	-0.241717	2.362	-0.44033	0.745717	-0.451001	2.04705	-0.417744	0.558926	-0.440825	1.11831	-0.481012	0.745643	-0.510902
3.7266	-0.262498	3.7267	-0.288723	3.72659	-0.241664	2.363	-0.44033	0.746383	-0.450982	2.04762	-0.417756	0.559426	-0.440827	1.11931	-0.481043	0.746309	-0.510914
3.72993	-0.262497	3.73003	-0.288782	3.72992	-0.2416	2.364	-0.440326	0.747049	-0.450947	2.04818	-0.417789	0.559925	-0.440828	1.12031	-0.481068	0.746975	-0.510925
3.73326	-0.262496	3.73336	-0.288828	3.73325	-0.241518	2.365	-0.440326	0.747715	-0.450936	2.04874	-0.417834	0.560425	-0.440834	1.1213	-0.481093	0.747641	-0.510937
3.73659	-0.262499	3.73669	-0.288871	3.73658	-0.241448	2.366	-0.440327	0.748381	-0.450941	2.0493	-0.417883	0.560924	-0.440845	1.1223	-0.481123	0.748307	-0.510951
3.73992	-0.262501	3.74002	-0.288918	3.73992	-0.241425	2.366	-0.440328	0.749048	-0.450938	2.04986	-0.417898	0.561423	-0.440855	1.1233	-0.481145	0.748973	-0.510964
3.74325	-0.262504	3.74335	-0.288954	3.74325	-0.241442	2.367	-0.440329	0.749714	-0.45092	2.05042	-0.417892	0.561923	-0.440866	1.1243	-0.481158	0.749639	-0.51098
3.74658	-0.262511	3.74668	-0.28898	3.74658	-0.241354	2.368	-0.44033	0.75038	-0.450899	2.05098	-0.41792	0.562422	-0.440876	1.1253	-0.481171	0.750305	-0.510998
3.74991	-0.262513	3.75002	-0.289016	3.74991	-0.241185	2.369	-0.440331	0.751046	-0.450898	2.05154	-0.417957	0.562921	-0.440883	1.1263	-0.481185	0.750971	-0.511006
3.75325	-0.262513	3.75335	-0.289048	3.75324	-0.241148	2.37	-0.440333	0.751712	-0.450907	2.0521	-0.41799	0.563421	-0.440889	1.1273	-0.481208	0.751638	-0.511009
3.75658	-0.262516	3.75668	-0.289064	3.75657	-0.241134	2.371	-0.440333	0.752378	-0.450905	2.05266	-0.41802	0.56392	-0.440895	1.1283	-0.481236	0.752304	-0.511015
3.75991	-0.262524	3.76001	-0.289074	3.7599	-0.241114	2.371	-0.44033	0.753045	-0.450893	2.05322	-0.41806	0.564419	-0.440901	1.1293	-0.481265	0.75297	-0.511026
3.76324	-0.262531	3.76334	-0.289098	3.76323	-0.241107	2.372	-0.440321	0.753711	-0.450888	2.05378	-0.418076	0.564919	-0.440906	1.13029	-0.481289	0.753636	-0.511036
3.76657	-0.262539	3.76667	-0.289132	3.76656	-0.241136	2.373	-0.440311	0.754377	-0.450905	2.05434	-0.418077	0.565418	-0.440906	1.13129	-0.48131	0.754302	-0.511056
3.7699	-0.262545	3.77	-0.28918	3.76989	-0.241138	2.374	-0.4403	0.755043	-0.450927	2.0549	-0.418091	0.565918	-0.440906	1.13229	-0.481331	0.754968	-0.511079
3.77323	-0.26255	3.77333	-0.289224	3.77323	-0.24122	2.375	-0.440289	0.755709	-0.450959	2.05546	-0.418116	0.566417	-0.440904	1.13329	-0.481352	0.755634	-0.511089
3.77656	-0.262552	3.77666	-0.28925	3.77656	-0.241359	2.376	-0.440278	0.756375	-0.450997	2.05602	-0.41814	0.566916	-0.440901	1.13429	-0.48138	0.7563	-0.511093
3.77989	-0.262553	3.77999	-0.289255	3.77989	-0.241537	2.376	-0.440267	0.757042	-0.45103	2.05658	-0.418146	0.567416	-0.440902	1.13529	-0.481415	0.756966	-0.511105
3.78322	-0.262552	3.78333	-0.289257	3.78322	-0.241716	2.377	-0.440257	0.757708	-0.451055	2.05714	-0.418097	0.567915	-0.440909	1.13629	-0.481456	0.757632	-0.511104
3.78655	-0.26255	3.78666	-0.289287	3.78655	-0.241869	2.378	-0.440251	0.758374	-0.45106	2.0577	-0.41808	0.568414	-0.440915	1.13729	-0.481504	0.758299	-0.511101
3.78988	-0.262549	3.78999	-0.289305	3.78988	-0.242002	2.379	-0.440256	0.75904	-0.451029	2.05826	-0.418102	0.568914	-0.440921	1.13828	-0.481542	0.758965	-0.511118
3.79322	-0.262552	3.79332	-0.289308	3.79321	-0.242106	2.38	-0.440265	0.759706	-0.450987	2.05882	-0.41813	0.569413	-0.440926	1.13928	-0.481556	0.759631	-0.511142
3.79655	-0.262556	3.79665	-0.289302	3.79654	-0.242167	2.381	-0.440275	0.760373	-0.450961	2.05938	-0.41815	0.569912	-0.440935	1.14028	-0.48157	0.760297	-0.511152
3.79988	-0.262554	3.79998	-0.289311	3.79987	-0.24223	2.381	-0.440284	0.761039	-0.450948	2.05994	-0.418181	0.570412	-0.440947	1.14128	-0.481608	0.760963	-0.511152
3.80321	-0.26255	3.80331	-0.28932	3.8032	-0.242327	2.382	-0.440293	0.761705	-0.450937	2.0605	-0.418202	0.570911	-0.440959	1.14228	-0.481657	0.761629	-0.511154
3.80654	-0.262549	3.80664	-0.289327	3.80653	-0.24251	2.383	-0.440302	0.762371	-0.450929	2.06106	-0.418232	0.571411	-0.440972	1.14328	-0.481694	0.762295	-0.511162
3.80987	-0.262553	3.80997	-0.289354	3.80986	-0.242657	2.384	-0.440311	0.763037	-0.450931	2.06162	-0.418278	0.57191	-0.440985	1.14428	-0.48174	0.762961	-0.511172
3.8132	-0.26256	3.8133	-0.289403	3.8132	-0.242811	2.385	-0.440318	0.763703	-0.45095	2.06218	-0.418331	0.572409	-0.441	1.14528	-0.481792	0.763628	-0.511177
3.81653	-0.262563	3.81663	-0.28945	3.81653	-0.242985	2.386	-0.440321	0.76437	-0.450972	2.06274	-0.418377	0.572909	-0.441015	1.14628	-0.481829	0.764294	-0.51118
3.81986	-0.262566	3.81996	-0.289484	3.81986	-0.243117	2.386	-0.440324	0.765036	-0.450977	2.0633	-0.418402	0.573408	-0.441032	1.14728	-0.481858	0.76496	-0.511185
3.82319	-0.26257	3.8233	-0.289508	3.82319	-0.243081	2.387	-0.440327	0.765702	-0.450966	2.06386	-0.418418	0.573907	-0.441049	1.14827	-0.481904	0.765626	-0.511193
3.82653	-0.262575	3.82663	-0.28952	3.82652	-0.242979	2.388	-0.44033	0.766368	-0.450968	2.06442	-0.41843	0.574407	-0.441063	1.14927	-0.481963	0.766292	-0.511194
3.82986	-0.262576	3.82996	-0.289533	3.82985	-0.243005	2.389	-0.440333	0.767034	-0.450986	2.06498	-0.418463	0.574906	-0.441074	1.15027	-0.482011	0.766958	-0.511187
3.83319	-0.262577	3.83329	-0.28955	3.83318	-0.243132	2.39	-0.440336	0.7677	-0.451002	2.06554	-0.418529	0.575405	-0.441084	1.15127	-0.482043	0.767624	-0.511181
3.83652	-0.262575	3.83662	-0.289581	3.83651	-0.243207	2.391	-0.440339	0.768367	-0.451018	2.0661	-0.418612	0.575905	-0.441092	1.15227	-0.482062	0.76829	-0.511187
3.83985	-0.262571	3.83995	-0.28962	3.83984	-0.243258	2.391	-0.440342	0.769033	-0.451049	2.06666	-0.418693	0.576404	-0.441098	1.15327	-0.482082	0.768956	-0.511197
3.84318	-0.262567	3.84328	-0.289647	3.84317	-0.243342	2.392	-0.440341	0.769699	-0.451079	2.06722	-0.418783	0.576904	-0.441105	1.15427	-0.482108	0.769623	-0.511203
3.84651	-0.262566	3.84661	-0.289657	3.84651	-0.243482	2.393	-0.440334	0.770365	-0.451094	2.06778	-0.418809	0.577403	-0.441113	1.15527	-0.48214	0.770289	-0.511206
3.84984	-0.262567	3.84994	-0.28967	3.84984	-0.24358	2.394	-0.440325	0.771031	-0.451093	2.06834	-0.418837	0.577902	-0.441121	1.15627	-0.48217	0.770955	-0.5112
3.85317	-0.26257	3.85327	-0.28967	3.85317	-0.243611	2.395	-0.440316	0.771697	-0.451074	2.0689	-0.418859	0.578402	-0.441132	1.15726	-0.482203	0.771621	-0.511192
3.8565	-0.262572	3.85661	-0.289668	3.8565	-0.243561	2.396	-0.440307	0.772364	-0.451047	2.06946	-0.41888	0.578901	-0.44114	1.15826	-0.482259	0.772287	-0.511187
3.85983	-0.262574	3.85994	-0.289706	3.85983	-0.243516	2.396	-0.440298	0.77303	-0.451017	2.07002	-0.418901	0.5794	-0.441142	1.15926	-0.482321	0.772953	-0.511183
3.86316	-0.262578	3.86327	-0.289764	3.86316	-0.243488	2.397	-0.440289	0.773696	-0.451006	2.07058	-0.418922	0.5799	-0.441142	1.16026	-0.482374	0.773619	-0.511179
3.8665	-0.262583	3.8666	-0.289788	3.86649	-0.243443	2.398	-0.44028	0.774362	-0.451014	2.07114	-0.418992	0.580399	-0.441143	1.16126	-0.482421	0.774285	-0.5112
3.86983	-0.262589	3.86993	-0.289764	3.86982	-0.243353	2.399	-0.440274	0.775028	-0.45103	2.0717	-0.419076	0.580898	-0.441147	1.16226	-0.482458	0.774951	-0.511226
3.87316	-0.262598	3.87326	-0.289742	3.87315	-0.243281	2.4	-0.440274	0.775694	-0.451057	2.07226	-0.419146	0.581398	-0.441155	1.16326	-0.482483	0.775617	-0.511228
3.87649	-0.262602	3.87659	-0.289749	3.87648	-0.243252	2.401	-0.440277	0.776361	-0.45109	2.07282	-0.419215	0.581897	-0.441165	1.16426	-0.482103	0.776284	-0.511214
3.87982	-0.262605	3.87992	-0.289779	3.87981	-0.243293	2.401	-0.440281	0.777027	-0.451117	2.07338	-0.419281	0.582397	-0.441176	1.16525	-0.479177	0.77695	-0.511206
3.88315	-0.262612	3.88325	-0.289822	3.88314	-0.243341	2.402	-0.440284	0.777693	-0.451138	2.07394	-0.419328	0.582896	-0.441186	1.16625	-0.475184	0.777616	-0.51121
3.88648	-0.262622	3.88658	-0.289865	3.88648	-0.243335	2.403	-0.440288	0.778359	-0.451158	2.0745	-0.419338	0.583395	-0.441192	1.16725	-0.473421	0.778282	-0.511213
3.88981	-0.262629	3.88991	-0.28989	3.88981	-0.24324	2.404	-0.440291	0.779025	-0.451169	2.07506	-0.419368	0.583895	-0.441195	1.16825	-0.473226	0.778948	-0.511212
3.89314	-0.262631	3.89324	-0.289881	3.89314	-0.243133	2.405	-0.440294	0.779691	-0.451169	2.07562	-0.419368	0.584394	-0.441195	1.16925	-0.473257	0.779614	-0.511212
3.89647	-0.262628	3.89657	-0.289853	3.89647	-0.243021	2.406	-0.440298	0.780358	-0.45116	2.07618	-0.419361	0.584893	-0.441195	1.17025	-0.473276	0.78028	-0.511218
3.89981	-0.262629	3.89991	-0.289859	3.8998	-0.242957	2.406	-0.440295	0.781024	-0.451144	2.07674	-0.419374	0.585393	-0.441188	1.17125	-0.47331	0.780946	-0.511224
3.90313	-0.26263	3.90324	-0.28987	3.90313	-0.242996	2.407	-0.440289	0.78169	-0.451143	2.0773	-0.419414	0.585892	-0.441181	1.17225	-0.47336	0.781612	-0.511228
3.90647	-0.262631	3.90657	-0.289874	3.90646	-0.243168	2.408	-0.440283	0.782356	-0.451161	2.07787	-0.41944	0.586392	-0.441176	1.17325	-0.473409	0.782279	-0.511221
3.9098	-0.26263	3.9099	-0.289886	3.90979	-0.243322	2.409	-0.440276	0.783022	-0.451175	2.07843	-0.419462	0.586891	-0.441172	1.17424	-0.473439	0.782945	-0.511214
3.91313	-0.262629	3.91323	-0.289912	3.91312	-0.243347	2.41	-0.44027	0.783688	-0.451184	2.07898	-0.419479	0.58739	-0.44117	1.17524	-0.473462	0.783611	-0.511218
3.91646	-0.262627	3.91656	-0.289942	3.91645	-0.243323	2.411	-0.440263	0.784355	-0.45119	2.07954	-0.419481	0.58789	-0.441171	1.17624	-0.473501	0.784277	-0.511224
3.91979	-0.262625	3.91989	-0.289962	3.91978	-0.24334	2.411	-0.440256	0.785021	-0.451186	2.08011	-0.419475	0.588389	-0.441168	1.17724	-0.473555	0.784943	-0.511219
3.92312	-0.262623	3.92322	-0.289993	3.92312	-0.243383	2.412	-0.44025	0.785687	-0.45118	2.08067	-0.419479	0.588888	-0.441161	1.17824	-0.473604	0.785609	-0.511211
3.92645	-0.262624	3.92655	-0.290036	3.92645	-0.243384	2.413	-0.440247	0.786353	-0.451186	2.08123	-0.419495	0.589388	-0.441154	1.17924	-0.473647	0.786275	-0.511206
3.92978	-0.262626	3.92988	-0.290085	3.92978	-0.243318	2.414	-0.440256	0.787019	-0.451197	2.08179	-0.419466	0.589887	-0.441151	1.18024	-0.473693	0.786941	-0.511209
3.93311	-0.262626	3.93322	-0.290133	3.93311	-0.243333	2.415	-0.44027	0.787686	-0.451209	2.08235	-0.41946	0.590386	-0.441154	1.18124	-0.47374	0.787607	-0.511211
3.93644	-0.262629	3.93655	-0.290177	3.93644	-0.24341	2.416	-0.440283	0.788352	-0.451241	2.08291	-0.419455	0.590886	-0.441164	1.18223	-0.473774	0.788274	-0.51121
3.93978	-0.262635	3.93988	-0.290219	3.93977	-0.243432	2.416	-0.440296	0.789018	-0.451285	2.08347	-0.419441	0.591385	-0.441175	1.18323	-0.473793	0.78894	-0.51121
3.94311	-0.262636	3.94321	-0.29023	3.9431	-0.243399	2.417	-0.44031	0.789684	-0.45131	2.08403	-0.419434	0.591885	-0.441187	1.18423	-0.473814	0.789606	-0.511211
3.94644	-0.262636	3.94654	-0.290242	3.94643	-0.24335	2.418	-0.440323	0.79035	-0.451314	2.08459	-0.41948	0.592384	-0.441192	1.18523	-0.473847	0.790272	-0.511208
3.94977	-0.262635	3.94987	-0.290284	3.94976	-0.24335	2.419	-0.440337	0.791016	-0.451318	2.08515	-0.419495	0.592883	-0.441194	1.18623	-0.473876	0.790938	-0.5112
3.9531	-0.262637	3.9532	-0.290345	3.95309	-0.243398	2.42	-0.44035	0.791683	-0.451321	2.08571	-0.419499	0.593383	-0.441197	1.18723	-0.473903	0.791604	-0.511189
3.95643	-0.262635	3.95653	-0.290403	3.95642	-0.24344	2.42	-0.44035	0.792349	-0.451323	2.08627	-0.419504	0.593882	-0.4412	1.18823	-0.473943	0.79227	-0.511182
3.95976	-0.262629	3.95986	-0.290444	3.95975	-0.243438	2.421	-0.44034	0.793015	-0.45131	2.08683	-0.419511	0.594381	-0.441202	1.18923	-0.474315	0.792936	-0.511192
3.96309	-0.262624	3.96319	-0.290474	3.96309	-0.243416	2.422	-0.440328	0.793681	-0.451282	2.08739	-0.419519	0.594881	-0.441201	1.19023	-0.476814	0.793602	-0.511203
3.96642	-0.262618	3.96652	-0.290482	3.96642	-0.243471	2.423	-0.440317	0.794347	-0.451266	2.08795	-0.419531	0.59538	-0.441191	1.19122	-0.480894	0.794269	-0.511213
3.96975	-0.262613	3.96985	-0.290492	3.96975	-0.243566	2.424	-0.440305	0.795013	-0.451275	2.08851	-0.419515	0.595879	-0.44117	1.19222	-0.483218	0.794935	-0.511225
3.97308	-0.262608	3.97319	-0.290522	3.97308	-0.24364	2.425	-0.440295	0.79568	-0.451301	2.08907	-0.419512	0.596379	-0.441148	1.19322	-0.483615	0.795601	-0.511231
3.97641	-0.262608	3.97652	-0.290568	3.97641	-0.24372	2.425	-0.440284	0.796346	-0.451328	2.08963	-0.419508	0.596878	-0.441126	1.19422	-0.483649	0.796267	-0.511222
3.97975	-0.262612	3.97985	-0.290625	3.97974	-0.243806	2.426	-0.440273	0.797012	-0.451355	2.09019	-0.419522	0.597378	-0.441103	1.19522	-0.48368	0.796933	-0.511216
3.98308	-0.262614	3.98318	-0.290653	3.98307	-0.243851	2.427	-0.440261	0.797678	-0.451399	2.09075	-0.419548	0.597877	-0.441084	1.19622	-0.483703	0.797599	-0.51123
3.98641	-0.262615	3.98651	-0.290689	3.9864	-0.243841	2.428	-0.440249	0.798344	-0.451451	2.09131	-0.419561	0.598376	-0.441067	1.19722	-0.48372	0.798265	-0.511247
3.98974	-0.262616	3.98984	-0.290746	3.98973	-0.243835	2.429	-0.440238	0.79901	-0.451487	2.09187	-0.419613	0.598876	-0.441051	1.19822	-0.483743	0.798931	-0.511262
3.99307	-0.262616	3.99317	-0.290806	3.99306	-0.243842	2.43	-0.440226	0.799677	-0.451504	2.09243	-0.419642	0.599375	-0.441036	1.19922	-0.48378	0.799597	-0.511267
3.9964	-0.262617	3.9965	-0.290853	3.9964	-0.243815	2.43	-0.440215	0.800343	-0.451511	2.09299	-0.419662	0.599874	-0.441027	1.20022	-0.483822	0.800264	-0.511269
3.99973	-0.262623	3.99983	-0.290893	3.99973	-0.243798	2.431	-0.440204	0.801009	-0.451515	2.09355	-0.419689	0.600374	-0.441019	1.20121	-0.483856	0.80093	-0.511276
4.00306	-0.262631	4.00316	-0.290929	4.00306	-0.243822	2.432	-0.440192	0.801675	-0.451515	2.09411	-0.419722	0.600873	-0.441012	1.20221	-0.483879	0.801596	-0.511282
4.00639	-0.26264	4.0065	-0.290954	4.00639	-0.24392	2.433	-0.440181	0.802341	-0.451504	2.09467	-0.419755	0.601372	-0.441004	1.20321	-0.483896	0.802262	-0.511285
4.00972	-0.262647	4.00983	-0.290979	4.00972	-0.244032	2.434	-0.440171	0.803007	-0.451492	2.09523	-0.419797	0.601872	-0.440995	1.20421	-0.483915	0.802928	-0.511284
4.01305	-0.262652	4.01316	-0.291004	4.01305	-0.244156	2.435	-0.440166	0.803674	-0.451492	2.09579	-0.419795	0.602371	-0.440985	1.20521	-0.483941	0.803594	-0.511282
4.01639	-0.262653	4.01649	-0.291026	4.01638	-0.244205	2.435	-0.440165	0.80434	-0.4515	2.09635	-0.419828	0.602871	-0.440976	1.20621	-0.483977	0.80426	-0.511285
4.01972	-0.26265	4.01982	-0.291038	4.01971	-0.244254	2.436	-0.440165	0.805006	-0.451484	2.09691	-0.419875	0.60337	-0.440967	1.20721	-0.484021	0.804926	-0.511287
4.02305	-0.262647	4.02315	-0.291049	4.02304	-0.24436	2.437	-0.440165	0.805672	-0.451423	2.09747	-0.419921	0.603869	-0.44096	1.2082	-0.484064	0.805592	-0.511282
4.02638	-0.262648	4.02648	-0.291063	4.02637	-0.244491	2.438	-0.440165	0.806338	-0.451357	2.09803	-0.419959	0.604369	-0.44096	1.2092	-0.484091	0.806258	-0.511277
4.02971	-0.26265	4.02981	-0.291078	4.0297	-0.244556	2.439	-0.440165	0.807004	-0.451328	2.09859	-0.419978	0.604868	-0.440971	1.2102	-0.484109	0.806925	-0.511283
4.03304	-0.262651	4.03314	-0.291091	4.03303	-0.244582	2.44	-0.440164	0.807671	-0.451321	2.09915	-0.420013	0.605367	-0.440983	1.2112	-0.484133	0.807591	-0.511293
4.03637	-0.26265	4.03647	-0.291098	4.03637	-0.244606	2.44	-0.440164	0.808337	-0.451323	2.09971	-0.420019	0.605867	-0.440995	1.2122	-0.484169	0.808257	-0.511297
4.0397	-0.262647	4.0398	-0.291101	4.0397	-0.244632	2.441	-0.440162	0.809003	-0.451333	2.10027	-0.420022	0.606366	-0.441006	1.2132	-0.484204	0.808923	-0.511292
4.04303	-0.262647	4.04314	-0.291122	4.04303	-0.244624	2.442	-0.440163	0.809669	-0.451357	2.10083	-0.420038	0.606865	-0.441014	1.2142	-0.484234	0.809589	-0.511283
4.04636	-0.262649	4.04647	-0.291158	4.04636	-0.244534	2.443	-0.440167	0.810335	-0.451389	2.10139	-0.420064	0.607365	-0.441024	1.2152	-0.484264	0.810255	-0.51129
4.04969	-0.262656	4.0498	-0.291199	4.04969	-0.244381	2.444	-0.440171	0.811001	-0.451411	2.10195	-0.420083	0.607864	-0.441035	1.2162	-0.484298	0.810921	-0.511301
4.05303	-0.262664	4.05313	-0.291224	4.05302	-0.244249	2.445	-0.440176	0.811668	-0.451398	2.10251	-0.420096	0.608364	-0.441046	1.2172	-0.48434	0.811587	-0.511296
4.05636	-0.262669	4.05646	-0.291246	4.05635	-0.244144	2.445	-0.44018	0.812334	-0.451352	2.10307	-0.420113	0.608863	-0.441059	1.21819	-0.484382	0.812253	-0.51129
4.05969	-0.26267	4.05979	-0.291272	4.05968	-0.244137	2.446	-0.440184	0.813	-0.451315	2.10363	-0.420164	0.609362	-0.441069	1.21919	-0.4844	0.81292	-0.511294
4.06302	-0.262674	4.06312	-0.291281	4.06301	-0.244186	2.447	-0.440188	0.813666	-0.451298	2.10419	-0.420243	0.609862	-0.441074	1.22019	-0.484414	0.813586	-0.511299
4.06635	-0.262682	4.06645	-0.291273	4.06634	-0.244217	2.448	-0.440193	0.814332	-0.451276	2.10475	-0.420319	0.610361	-0.441079	1.22119	-0.484441	0.814252	-0.511286
4.06968	-0.26269	4.06978	-0.291248	4.06967	-0.244191	2.449	-0.440199	0.814999	-0.451223	2.10531	-0.420368	0.61086	-0.441083	1.22219	-0.484471	0.814918	-0.511252
4.07301	-0.262697	4.07311	-0.291218	4.07301	-0.244162	2.45	-0.440204	0.815665	-0.451169	2.10587	-0.420422	0.61136	-0.441085	1.22319	-0.484491	0.815584	-0.511222
4.07634	-0.262704	4.07644	-0.291209	4.07634	-0.244174	2.45	-0.440209	0.816331	-0.451151	2.10643	-0.420493	0.611859	-0.441092	1.22419	-0.484506	0.81625	-0.511218
4.07967	-0.262714	4.07977	-0.291211	4.07967	-0.244232	2.451	-0.440214	0.816997	-0.451171	2.10699	-0.420526	0.612359	-0.441101	1.22519	-0.484529	0.816916	-0.511223
4.083	-0.262719	4.0831	-0.291209	4.083	-0.244306	2.452	-0.440219	0.817663	-0.451185	2.10755	-0.420553	0.612858	-0.44111	1.22619	-0.484564	0.817582	-0.511219
4.08634	-0.262719	4.08644	-0.291208	4.08633	-0.244335	2.453	-0.440224	0.818329	-0.451186	2.10811	-0.420575	0.613357	-0.441121	1.22718	-0.484603	0.818248	-0.511207
4.08967	-0.262717	4.08977	-0.291216	4.08966	-0.244294	2.454	-0.440229	0.818996	-0.451186	2.10867	-0.420584	0.613857	-0.441134	1.22818	-0.484636	0.818915	-0.511201
4.093	-0.262713	4.0931	-0.291228	4.09299	-0.244169	2.455	-0.440233	0.819662	-0.451187	2.10923	-0.420607	0.614356	-0.441141	1.22918	-0.484662	0.819581	-0.511199
4.09633	-0.262713	4.09643	-0.291236	4.09632	-0.244029	2.455	-0.440233	0.820328	-0.451185	2.10979	-0.420657	0.614855	-0.441148	1.23018	-0.484687	0.820247	-0.511194
4.09966	-0.262717	4.09976	-0.291246	4.09965	-0.24399	2.456	-0.440225	0.820994	-0.451188	2.11035	-0.420707	0.615355	-0.441153	1.23118	-0.48472	0.820913	-0.511186
4.10299	-0.262721	4.10309	-0.291266	4.10298	-0.244008	2.457	-0.440213	0.82166	-0.451213	2.11091	-0.420757	0.615854	-0.441153	1.23218	-0.484754	0.821579	-0.511181
4.10632	-0.262724	4.10642	-0.291288	4.10631	-0.244011	2.458	-0.440201	0.822326	-0.451254	2.11147	-0.420799	0.616353	-0.441149	1.23318	-0.484785	0.822245	-0.511178
4.10965	-0.262727	4.10975	-0.291306	4.10965	-0.243994	2.459	-0.44019	0.822993	-0.451304	2.11204	-0.420825	0.616853	-0.441146	1.23418	-0.484816	0.822911	-0.51117
4.11298	-0.262735	4.11308	-0.291323	4.11298	-0.24404	2.46	-0.440178	0.823659	-0.451338	2.11259	-0.420835	0.617352	-0.441143	1.23517	-0.48485	0.823577	-0.511152
4.11631	-0.262743	4.11641	-0.291341	4.11631	-0.244068	2.46	-0.440166	0.824325	-0.451346	2.11315	-0.420838	0.617851	-0.441139	1.23617	-0.484883	0.824243	-0.511129
4.11964	-0.26275	4.11974	-0.291362	4.11964	-0.244099	2.461	-0.440154	0.824991	-0.451352	2.11372	-0.420856	0.618351	-0.441137	1.23717	-0.484911	0.82491	-0.511114
4.12297	-0.262759	4.12308	-0.291368	4.12297	-0.24415	2.462	-0.440146	0.825657	-0.451354	2.11428	-0.42085	0.61885	-0.441142	1.23817	-0.48493	0.825576	-0.511106
4.12631	-0.262767	4.12641	-0.291357	4.1263	-0.244248	2.463	-0.440147	0.826323	-0.45136	2.11483	-0.420871	0.61935	-0.441148	1.23917	-0.484944	0.826242	-0.511093
4.12964	-0.262768	4.12974	-0.291354	4.12963	-0.244439	2.464	-0.440154	0.82699	-0.451373	2.1154	-0.42093	0.619849	-0.441156	1.24017	-0.484944	0.826908	-0.511062
4.13297	-0.262765	4.13307	-0.29136	4.13296	-0.244702	2.465	-0.440163	0.827656	-0.451396	2.11596	-0.420985	0.620348	-0.441169	1.24117	-0.484931	0.827574	-0.511032
4.1363	-0.262764	4.1364	-0.291382	4.13629	-0.244942	2.465	-0.440172	0.828322	-0.451422	2.11652	-0.421036	0.620848	-0.441191	1.24217	-0.484928	0.82824	-0.511017
4.13963	-0.262765	4.13973	-0.291405	4.13962	-0.245179	2.466	-0.440181	0.828988	-0.451446	2.11708	-0.421094	0.621347	-0.44121	1.24317	-0.48494	0.828906	-0.511008
4.14296	-0.262768	4.14306	-0.291422	4.14295	-0.245322	2.467	-0.44019	0.829654	-0.451458	2.11764	-0.42111	0.621846	-0.44123	1.24416	-0.484967	0.829572	-0.511003
4.14629	-0.26277	4.14639	-0.291435	4.14628	-0.245372	2.468	-0.440199	0.83032	-0.451466	2.1182	-0.42111	0.622346	-0.441248	1.24516	-0.485009	0.830238	-0.510998
4.14962	-0.262771	4.14972	-0.29146	4.14962	-0.245408	2.469	-0.440208	0.830987	-0.451485	2.11876	-0.421113	0.622845	-0.44126	1.24616	-0.485046	0.830905	-0.510995
4.15295	-0.262776	4.15305	-0.291506	4.15295	-0.245492	2.47	-0.440217	0.831653	-0.451516	2.11932	-0.421122	0.623345	-0.441269	1.24716	-0.485085	0.831571	-0.511007
4.15628	-0.262782	4.15639	-0.291549	4.15628	-0.245551	2.47	-0.440223	0.832319	-0.45155	2.11988	-0.421126	0.623844	-0.441277	1.24816	-0.485127	0.832237	-0.511022
4.15961	-0.262785	4.15972	-0.291575	4.15961	-0.245568	2.471	-0.440229	0.832985	-0.451562	2.12044	-0.421129	0.624343	-0.441285	1.24916	-0.485168	0.832903	-0.51102
4.16294	-0.262786	4.16305	-0.291606	4.16294	-0.245547	2.472	-0.440234	0.833651	-0.451546	2.121	-0.421137	0.624843	-0.441293	1.25016	-0.485209	0.833569	-0.51101
4.16628	-0.262784	4.16638	-0.291643	4.16627	-0.245536	2.473	-0.440239	0.834317	-0.451539	2.12156	-0.421145	0.625342	-0.441302	1.25116	-0.485249	0.834235	-0.511003
4.16961	-0.262784	4.16971	-0.291687	4.1696	-0.245535	2.474	-0.440245	0.834984	-0.451547	2.12212	-0.421174	0.625841	-0.441313	1.25215	-0.485291	0.834901	-0.511002
4.17294	-0.262786	4.17304	-0.291726	4.17293	-0.24553	2.475	-0.44025	0.83565	-0.451562	2.12268	-0.421227	0.626341	-0.441325	1.25315	-0.485342	0.835567	-0.511001
4.17627	-0.262787	4.17637	-0.291759	4.17626	-0.245636	2.475	-0.440256	0.836316	-0.45158	2.12324	-0.421271	0.62684	-0.441337	1.25415	-0.485386	0.836233	-0.510998
4.1796	-0.262785	4.1797	-0.291791	4.17959	-0.245903	2.476	-0.44026	0.836982	-0.451597	2.1238	-0.421273	0.627339	-0.441348	1.25515	-0.485415	0.8369	-0.510993
4.18293	-0.262785	4.18303	-0.291817	4.18293	-0.246068	2.477	-0.440264	0.837648	-0.451596	2.12436	-0.421323	0.627839	-0.441359	1.25615	-0.485438	0.837566	-0.510985
4.18626	-0.262786	4.18636	-0.291834	4.18626	-0.246035	2.478	-0.440268	0.838314	-0.451573	2.12492	-0.421377	0.628338	-0.44137	1.25715	-0.485465	0.838232	-0.51098
4.18959	-0.262789	4.18969	-0.291852	4.18959	-0.245977	2.479	-0.440273	0.838981	-0.451563	2.12548	-0.421429	0.628838	-0.441381	1.25815	-0.485492	0.838898	-0.510981
4.19292	-0.262791	4.19302	-0.291877	4.19292	-0.245978	2.48	-0.440277	0.839647	-0.451578	2.12604	-0.421488	0.629337	-0.441389	1.25915	-0.485515	0.839564	-0.510986
4.19625	-0.262788	4.19636	-0.291903	4.19625	-0.24602	2.48	-0.440282	0.840313	-0.4516	2.1266	-0.421554	0.629836	-0.441393	1.26015	-0.485534	0.84023	-0.510991
4.19958	-0.262783	4.19969	-0.291923	4.19958	-0.24608	2.481	-0.440287	0.840979	-0.451615	2.12716	-0.42156	0.630336	-0.441397	1.26114	-0.485554	0.840896	-0.510997
4.20292	-0.262778	4.20302	-0.291941	4.20291	-0.24614	2.482	-0.440292	0.841645	-0.451622	2.12772	-0.421614	0.630835	-0.441402	1.26214	-0.485579	0.841562	-0.511002
4.20625	-0.262774	4.20635	-0.291979	4.20624	-0.246183	2.483	-0.440297	0.842312	-0.451627	2.12828	-0.421675	0.631334	-0.441407	1.26314	-0.485612	0.842228	-0.511007
4.20958	-0.262774	4.20968	-0.292041	4.20957	-0.246239	2.484	-0.440298	0.842978	-0.451628	2.12884	-0.421734	0.631834	-0.44141	1.26414	-0.485655	0.842894	-0.511009
4.21291	-0.262777	4.21301	-0.292088	4.2129	-0.246287	2.485	-0.440292	0.843644	-0.451626	2.1294	-0.421789	0.632333	-0.441406	1.26514	-0.485712	0.843561	-0.511007
4.21624	-0.26278	4.21634	-0.292127	4.21623	-0.246276	2.485	-0.440283	0.84431	-0.451618	2.12996	-0.421836	0.632832	-0.441393	1.26614	-0.485774	0.844227	-0.511011
4.21957	-0.26278	4.21967	-0.292165	4.21957	-0.246309	2.486	-0.440273	0.844976	-0.451619	2.13052	-0.421847	0.633332	-0.441377	1.26714	-0.485817	0.844893	-0.511016
4.2229	-0.262784	4.223	-0.292201	4.2229	-0.246344	2.487	-0.440263	0.845642	-0.451625	2.13108	-0.421817	0.633831	-0.441363	1.26814	-0.485843	0.845559	-0.511018
4.22623	-0.262787	4.22633	-0.292238	4.22623	-0.246255	2.488	-0.440254	0.846309	-0.45162	2.13164	-0.421763	0.634331	-0.441356	1.26914	-0.485869	0.846225	-0.511017
4.22956	-0.262788	4.22966	-0.292279	4.22956	-0.246171	2.489	-0.440244	0.846975	-0.451621	2.1322	-0.421726	0.63483	-0.441355	1.27014	-0.485891	0.846891	-0.511017
4.23289	-0.262787	4.233	-0.292307	4.23289	-0.246168	2.49	-0.440235	0.847641	-0.451637	2.13276	-0.421697	0.635329	-0.441358	1.27113	-0.485904	0.847557	-0.511013
4.23623	-0.262784	4.23633	-0.292324	4.23622	-0.24623	2.49	-0.440226	0.848307	-0.451659	2.13332	-0.421634	0.635829	-0.441361	1.27213	-0.485913	0.848223	-0.511008
4.23956	-0.262778	4.23966	-0.292357	4.23955	-0.246313	2.491	-0.440219	0.848973	-0.451681	2.13388	-0.421601	0.636328	-0.441361	1.27313	-0.485925	0.848889	-0.511004
4.24289	-0.262775	4.24299	-0.292397	4.24288	-0.246368	2.492	-0.440218	0.849639	-0.451699	2.13444	-0.421574	0.636827	-0.441355	1.27413	-0.485943	0.849556	-0.511001
4.24622	-0.262772	4.24632	-0.29243	4.24621	-0.24645	2.493	-0.440219	0.850306	-0.451702	2.135	-0.421575	0.637327	-0.441349	1.27513	-0.485965	0.850222	-0.511001
4.24955	-0.262771	4.24965	-0.29246	4.24954	-0.246479	2.494	-0.440221	0.850972	-0.451688	2.13556	-0.421595	0.637826	-0.441344	1.27613	-0.485987	0.850888	-0.511003
4.25288	-0.262771	4.25298	-0.292482	4.25287	-0.246499	2.495	-0.440223	0.851638	-0.451687	2.13612	-0.421605	0.638326	-0.44134	1.27713	-0.485994	0.851554	-0.511003
4.25621	-0.262772	4.25631	-0.292473	4.2562	-0.246518	2.495	-0.440225	0.852304	-0.451708	2.13668	-0.421581	0.638825	-0.441341	1.27813	-0.485993	0.85222	-0.511001
4.25954	-0.262775	4.25964	-0.29246	4.25953	-0.246497	2.496	-0.440226	0.85297	-0.45173	2.13724	-0.421569	0.639324	-0.441349	1.27912	-0.486008	0.852886	-0.511
4.26287	-0.262777	4.26297	-0.292458	4.26287	-0.246317	2.497	-0.440228	0.853636	-0.451734	2.1378	-0.421561	0.639824	-0.44136	1.28012	-0.486039	0.853552	-0.510989
4.2662	-0.262777	4.2663	-0.292469	4.2662	-0.246184	2.498	-0.440234	0.854303	-0.451731	2.13836	-0.421563	0.640323	-0.441372	1.28112	-0.486066	0.854218	-0.510977
4.26953	-0.262775	4.26964	-0.292491	4.26953	-0.246194	2.499	-0.440241	0.854969	-0.451744	2.13892	-0.421583	0.640822	-0.441384	1.28212	-0.486089	0.854885	-0.510969
4.27287	-0.262772	4.27297	-0.292527	4.27286	-0.246196	2.5	-0.440246	0.855635	-0.451767	2.13948	-0.421634	0.641322	-0.441395	1.28312	-0.486115	0.855551	-0.510965
4.2762	-0.262769	4.2763	-0.292554	4.27619	-0.246126	2.5	-0.44025	0.856301	-0.451765	2.14004	-0.42172	0.641821	-0.441402	1.28412	-0.486143	0.856217	-0.510964
4.27953	-0.262767	4.27963	-0.292582	4.27952	-0.24603	2.501	-0.440254	0.856967	-0.451733	2.1406	-0.421815	0.64232	-0.441405	1.28512	-0.486171	0.856883	-0.510962
4.28286	-0.262767	4.28296	-0.292615	4.28285	-0.246065	2.502	-0.440259	0.857633	-0.451707	2.14116	-0.421891	0.64282	-0.441407	1.28612	-0.486193	0.857549	-0.51096
4.28619	-0.262768	4.28629	-0.292644	4.28618	-0.246104	2.503	-0.440263	0.8583	-0.451718	2.14172	-0.421977	0.643319	-0.441405	1.28712	-0.486208	0.858215	-0.510956
4.28952	-0.262768	4.28962	-0.292656	4.28951	-0.246151	2.504	-0.440268	0.858966	-0.451746	2.14228	-0.422063	0.643818	-0.441397	1.28811	-0.486217	0.858881	-0.51095
4.29285	-0.262767	4.29295	-0.292644	4.29284	-0.246178	2.505	-0.440271	0.859632	-0.451776	2.14284	-0.422138	0.644318	-0.441394	1.28911	-0.486221	0.859547	-0.510955
4.29618	-0.262765	4.29628	-0.29264	4.29617	-0.246185	2.505	-0.440271	0.860298	-0.451808	2.1434	-0.422198	0.644817	-0.441396	1.29011	-0.486224	0.860213	-0.510969
4.29951	-0.262763	4.29961	-0.292638	4.29951	-0.246172	2.506	-0.440266	0.860964	-0.451842	2.14396	-0.422238	0.645317	-0.441399	1.29111	-0.486239	0.860879	-0.510976
4.30284	-0.262762	4.30294	-0.292635	4.30284	-0.246115	2.507	-0.440261	0.86163	-0.451878	2.14452	-0.422268	0.645816	-0.441404	1.29211	-0.486272	0.861546	-0.510969
4.30617	-0.262756	4.30628	-0.292629	4.30617	-0.245931	2.508	-0.440256	0.862297	-0.451921	2.14508	-0.422297	0.646315	-0.441407	1.29311	-0.486305	0.862212	-0.51096
4.3095	-0.262752	4.30961	-0.292633	4.3095	-0.245867	2.509	-0.440251	0.862963	-0.451961	2.14565	-0.422341	0.646815	-0.441405	1.29411	-0.486331	0.862878	-0.510951
4.31284	-0.262752	4.31294	-0.292661	4.31283	-0.245897	2.51	-0.440246	0.863629	-0.451981	2.14621	-0.422398	0.647314	-0.441401	1.29511	-0.486358	0.863544	-0.510941
4.31617	-0.262754	4.31627	-0.292702	4.31616	-0.245912	2.51	-0.44024	0.864295	-0.451986	2.14676	-0.422461	0.647813	-0.441397	1.29611	-0.48639	0.86421	-0.510935
4.3195	-0.262756	4.3196	-0.292708	4.31949	-0.245917	2.511	-0.440235	0.864961	-0.452006	2.14732	-0.422521	0.648313	-0.441394	1.2971	-0.486417	0.864876	-0.510929
4.32283	-0.262761	4.32293	-0.292694	4.32282	-0.246066	2.512	-0.440231	0.865627	-0.45202	2.14789	-0.422543	0.648812	-0.441391	1.2981	-0.486443	0.865542	-0.510922
4.32616	-0.262766	4.32626	-0.292687	4.32615	-0.246246	2.513	-0.440231	0.866294	-0.452003	2.14845	-0.422562	0.649312	-0.441384	1.2991	-0.486474	0.866208	-0.510915
4.32949	-0.26277	4.32959	-0.292699	4.32948	-0.246188	2.514	-0.440232	0.86696	-0.451988	2.14901	-0.422588	0.649811	-0.441377	1.3001	-0.486508	0.866874	-0.510907
4.33282	-0.262774	4.33292	-0.292711	4.33282	-0.246139	2.515	-0.440233	0.867626	-0.452001	2.14957	-0.422602	0.65031	-0.44137	1.3011	-0.486549	0.867541	-0.510908
4.33615	-0.262777	4.33625	-0.292699	4.33615	-0.246142	2.515	-0.440234	0.868292	-0.452012	2.15013	-0.422626	0.65081	-0.441359	1.3021	-0.486601	0.868207	-0.510914
4.33948	-0.262778	4.33958	-0.292718	4.33948	-0.246208	2.516	-0.440236	0.868958	-0.451986	2.15069	-0.42267	0.651309	-0.441353	1.3031	-0.486664	0.868873	-0.510921
4.34281	-0.262777	4.34291	-0.29275	4.34281	-0.246289	2.517	-0.440237	0.869624	-0.451939	2.15125	-0.422654	0.651808	-0.441358	1.3041	-0.486728	0.869539	-0.510925
4.34614	-0.262776	4.34625	-0.292773	4.34614	-0.246378	2.518	-0.440239	0.870291	-0.45192	2.15181	-0.422668	0.652308	-0.441363	1.30509	-0.486781	0.870205	-0.510935
4.34948	-0.262775	4.34958	-0.292792	4.34947	-0.246419	2.519	-0.44024	0.870957	-0.451952	2.15237	-0.422679	0.652807	-0.441368	1.30609	-0.486825	0.870871	-0.510939
4.35281	-0.262775	4.35291	-0.292815	4.3528	-0.246448	2.52	-0.44024	0.871623	-0.451982	2.15293	-0.422692	0.653306	-0.441373	1.30709	-0.486861	0.871537	-0.510935
4.35614	-0.262776	4.35624	-0.292825	4.35613	-0.246505	2.52	-0.440239	0.872289	-0.451982	2.15349	-0.422706	0.653806	-0.441377	1.30809	-0.486886	0.872203	-0.510933
4.35947	-0.262774	4.35957	-0.292845	4.35946	-0.246607	2.521	-0.440239	0.872955	-0.451982	2.15405	-0.422712	0.654305	-0.441382	1.30909	-0.48691	0.872869	-0.510934
4.3628	-0.262773	4.3629	-0.292864	4.36279	-0.24661	2.522	-0.440238	0.873622	-0.452023	2.15461	-0.4227	0.654805	-0.441386	1.31009	-0.486938	0.873536	-0.510939
4.36613	-0.262782	4.36623	-0.292871	4.36612	-0.246477	2.523	-0.440237	0.874288	-0.452093	2.15517	-0.422683	0.655304	-0.441389	1.31109	-0.48697	0.874202	-0.510945
4.36946	-0.26279	4.36956	-0.29288	4.36946	-0.246416	2.524	-0.440237	0.874954	-0.452132	2.15573	-0.422696	0.655803	-0.441391	1.31209	-0.487015	0.874868	-0.510955
4.37279	-0.262796	4.37289	-0.292905	4.37279	-0.24639	2.525	-0.440236	0.87562	-0.452121	2.15629	-0.42272	0.656303	-0.441398	1.31309	-0.487075	0.875534	-0.510962
4.37612	-0.262801	4.37622	-0.292937	4.37612	-0.246373	2.525	-0.440236	0.876286	-0.4521	2.15685	-0.42274	0.656802	-0.441405	1.31408	-0.487129	0.8762	-0.510959
4.37945	-0.262807	4.37955	-0.292961	4.37945	-0.24638	2.526	-0.440238	0.876952	-0.452075	2.15741	-0.422755	0.657301	-0.441414	1.31508	-0.48717	0.876866	-0.510947
4.38278	-0.262814	4.38288	-0.292978	4.38278	-0.246395	2.527	-0.440241	0.877619	-0.452048	2.15797	-0.422772	0.657801	-0.441432	1.31608	-0.487196	0.877532	-0.510936
4.38612	-0.262822	4.38622	-0.292998	4.38611	-0.246405	2.528	-0.440245	0.878285	-0.452017	2.15853	-0.422743	0.6583	-0.441449	1.31708	-0.487214	0.878198	-0.510936
4.38945	-0.262829	4.38955	-0.293021	4.38944	-0.246534	2.529	-0.440249	0.878951	-0.451976	2.15909	-0.42273	0.658799	-0.441448	1.31808	-0.487239	0.878864	-0.51094
4.39278	-0.262831	4.39288	-0.293032	4.39277	-0.246707	2.529	-0.440253	0.879617	-0.451957	2.15965	-0.422751	0.659299	-0.441447	1.31908	-0.487277	0.879531	-0.510944
4.39611	-0.262833	4.39621	-0.293022	4.3961	-0.246881	2.53	-0.440256	0.880283	-0.451972	2.16021	-0.42278	0.659798	-0.441446	1.32008	-0.487325	0.880197	-0.510939
4.39944	-0.262838	4.39954	-0.293018	4.39943	-0.247018	2.531	-0.44026	0.880949	-0.451984	2.16077	-0.422816	0.660298	-0.441441	1.32108	-0.487377	0.880863	-0.510931
4.40277	-0.262841	4.40287	-0.29305	4.40276	-0.247017	2.532	-0.440263	0.881616	-0.45196	2.16133	-0.422868	0.660797	-0.441447	1.32207	-0.487431	0.881529	-0.510924
4.4061	-0.262839	4.4062	-0.293084	4.40609	-0.246865	2.533	-0.440266	0.882282	-0.451934	2.16189	-0.422905	0.661296	-0.441459	1.32307	-0.487476	0.882195	-0.510918
4.40943	-0.262837	4.40953	-0.2931	4.40943	-0.246683	2.534	-0.440265	0.882948	-0.451955	2.16245	-0.422954	0.661796	-0.441472	1.32407	-0.487512	0.882861	-0.510917
4.41276	-0.262836	4.41286	-0.293104	4.41276	-0.246715	2.534	-0.440262	0.883614	-0.452019	2.16301	-0.423004	0.662295	-0.441484	1.32507	-0.487539	0.883527	-0.510926
4.41609	-0.262836	4.41619	-0.29312	4.41609	-0.246813	2.535	-0.440259	0.88428	-0.452064	2.16357	-0.423035	0.662794	-0.441493	1.32607	-0.487548	0.884193	-0.510923
4.41943	-0.262836	4.41953	-0.29316	4.41942	-0.246992	2.536	-0.440256	0.884946	-0.452077	2.16413	-0.423053	0.663294	-0.441489	1.32707	-0.487542	0.884859	-0.510912
4.42276	-0.262837	4.42286	-0.293194	4.42275	-0.247123	2.537	-0.440253	0.885613	-0.45209	2.16469	-0.423078	0.663793	-0.441486	1.32807	-0.487536	0.885526	-0.510901
4.42609	-0.26284	4.42619	-0.29322	4.42608	-0.247179	2.538	-0.44025	0.886279	-0.452117	2.16525	-0.423116	0.664293	-0.441481	1.32907	-0.487546	0.886192	-0.510886
4.42942	-0.262845	4.42952	-0.293248	4.42941	-0.247183	2.539	-0.440247	0.886945	-0.452131	2.16581	-0.423114	0.664792	-0.441473	1.33007	-0.487571	0.886858	-0.51087
4.43275	-0.262852	4.43285	-0.293276	4.43274	-0.247181	2.539	-0.440244	0.887611	-0.452108	2.16637	-0.42316	0.665291	-0.441464	1.33106	-0.48761	0.887524	-0.51087
4.43608	-0.262858	4.43618	-0.293295	4.43607	-0.247181	2.54	-0.440242	0.888277	-0.452076	2.16693	-0.423216	0.665791	-0.441457	1.33206	-0.487664	0.88819	-0.510877
4.43941	-0.262865	4.43951	-0.293312	4.4394	-0.247196	2.541	-0.440244	0.888943	-0.452064	2.16749	-0.423262	0.66629	-0.441449	1.33306	-0.48771	0.888856	-0.510875
4.44274	-0.262873	4.44284	-0.293318	4.44273	-0.247231	2.542	-0.440249	0.88961	-0.452077	2.16805	-0.423283	0.666789	-0.441444	1.33406	-0.487738	0.889522	-0.510867
4.44607	-0.262881	4.44617	-0.293312	4.44606	-0.247354	2.543	-0.440253	0.890276	-0.452077	2.16861	-0.423271	0.667289	-0.441446	1.33506	-0.487761	0.890188	-0.510857
4.4494	-0.262879	4.4495	-0.293318	4.4494	-0.24746	2.544	-0.440257	0.890942	-0.45205	2.16917	-0.423266	0.667788	-0.441456	1.33606	-0.48779	0.890854	-0.510856
4.45273	-0.262878	4.45283	-0.293338	4.45273	-0.247467	2.544	-0.440261	0.891608	-0.452028	2.16973	-0.423259	0.668287	-0.441469	1.33706	-0.487812	0.891521	-0.510859
4.45606	-0.262881	4.45617	-0.29337	4.45606	-0.247427	2.545	-0.440265	0.892274	-0.452032	2.17029	-0.423257	0.668787	-0.441482	1.33806	-0.487816	0.892187	-0.510862
4.45939	-0.262885	4.4595	-0.293395	4.45939	-0.247463	2.546	-0.440269	0.89294	-0.452055	2.17085	-0.423252	0.669286	-0.441491	1.33906	-0.48782	0.892853	-0.510861
4.46273	-0.262885	4.46283	-0.293417	4.46272	-0.247491	2.547	-0.440274	0.893607	-0.452073	2.17141	-0.423254	0.669785	-0.441491	1.34005	-0.487849	0.893519	-0.51086
4.46606	-0.262885	4.46616	-0.293446	4.46605	-0.247508	2.548	-0.44028	0.894273	-0.452076	2.17197	-0.423277	0.670285	-0.441485	1.34105	-0.487896	0.894185	-0.510859
4.46939	-0.262887	4.46949	-0.293465	4.46938	-0.247518	2.549	-0.44029	0.894939	-0.452084	2.17253	-0.423285	0.670784	-0.441477	1.34205	-0.487934	0.894851	-0.510855
4.47272	-0.262892	4.47282	-0.293474	4.47271	-0.247522	2.549	-0.440301	0.895605	-0.452111	2.17309	-0.423237	0.671284	-0.441471	1.34305	-0.487958	0.895517	-0.510847
4.47605	-0.262894	4.47615	-0.293485	4.47604	-0.247445	2.55	-0.440312	0.896271	-0.452134	2.17365	-0.423235	0.671783	-0.441471	1.34405	-0.487975	0.896183	-0.510841
4.47938	-0.26289	4.47948	-0.293503	4.47937	-0.247297	2.551	-0.440322	0.896937	-0.452133	2.17421	-0.423238	0.672282	-0.441474	1.34505	-0.487984	0.896849	-0.510851
4.48271	-0.262884	4.48281	-0.293515	4.48271	-0.247158	2.552	-0.440333	0.897604	-0.45213	2.17477	-0.423212	0.672782	-0.441476	1.34605	-0.48799	0.897515	-0.510871
4.48604	-0.262883	4.48614	-0.293517	4.48604	-0.247116	2.553	-0.440344	0.89827	-0.452141	2.17533	-0.423159	0.673281	-0.441478	1.34705	-0.488001	0.898182	-0.510888
4.48937	-0.262887	4.48947	-0.293519	4.48937	-0.247077	2.554	-0.440354	0.898936	-0.452162	2.17589	-0.423114	0.67378	-0.441482	1.34805	-0.488024	0.898848	-0.510895
4.4927	-0.262888	4.4928	-0.293527	4.4927	-0.247038	2.554	-0.440363	0.899602	-0.452159	2.17645	-0.423143	0.67428	-0.441486	1.34905	-0.488052	0.899514	-0.510892
4.49604	-0.262887	4.49614	-0.293535	4.49603	-0.247016	2.555	-0.440366	0.900268	-0.452132	2.17701	-0.423189	0.674779	-0.441481	1.35004	-0.488086	0.90018	-0.510878
4.49937	-0.262886	4.49947	-0.293535	4.49936	-0.24708	2.556	-0.440366	0.900935	-0.452125	2.17757	-0.423229	0.675279	-0.441469	1.35104	-0.488129	0.900846	-0.510863
4.5027	-0.26289	4.5028	-0.293546	4.50269	-0.247053	2.557	-0.440365	0.901601	-0.452147	2.17813	-0.42326	0.675778	-0.441457	1.35204	-0.488174	0.901512	-0.510861
4.50603	-0.262894	4.50613	-0.293562	4.50602	-0.247002	2.558	-0.440365	0.902267	-0.45218	2.17869	-0.42328	0.676277	-0.441438	1.35304	-0.488208	0.902178	-0.510864
4.50936	-0.262893	4.50946	-0.293568	4.50935	-0.247008	2.559	-0.440364	0.902933	-0.452206	2.17925	-0.423285	0.676777	-0.441413	1.35404	-0.488225	0.902844	-0.510878
4.51269	-0.262889	4.51279	-0.293567	4.51268	-0.247056	2.559	-0.440363	0.903599	-0.452213	2.17982	-0.423319	0.677276	-0.441403	1.35504	-0.488226	0.90351	-0.510902
4.51602	-0.262886	4.51612	-0.29356	4.51601	-0.247111	2.56	-0.440363	0.904265	-0.452214	2.18038	-0.423347	0.677775	-0.441393	1.35604	-0.488222	0.904177	-0.510921
4.51935	-0.262883	4.51945	-0.293554	4.51935	-0.247175	2.561	-0.440362	0.904932	-0.452227	2.18093	-0.423409	0.678275	-0.441383	1.35703	-0.488214	0.904843	-0.510916
4.52268	-0.262883	4.52278	-0.293557	4.52268	-0.24723	2.562	-0.440362	0.905598	-0.452237	2.18149	-0.423453	0.678774	-0.441373	1.35803	-0.488221	0.905509	-0.510908
4.52601	-0.262886	4.52611	-0.293594	4.52601	-0.24726	2.563	-0.440362	0.906264	-0.452237	2.18206	-0.423459	0.679273	-0.441363	1.35903	-0.488247	0.906175	-0.510906
4.52934	-0.262889	4.52944	-0.293644	4.52934	-0.247277	2.564	-0.440362	0.90693	-0.452245	2.18262	-0.42345	0.679773	-0.441353	1.36003	-0.488275	0.906841	-0.510904
4.53268	-0.262889	4.53277	-0.29368	4.53267	-0.247244	2.564	-0.440362	0.907596	-0.452264	2.18318	-0.42346	0.680272	-0.441343	1.36103	-0.488295	0.907507	-0.510894
4.53601	-0.262886	4.53611	-0.2937	4.536	-0.24723	2.565	-0.440362	0.908262	-0.452292	2.18374	-0.423495	0.680772	-0.441332	1.36203	-0.48831	0.908173	-0.510882
4.53934	-0.262884	4.53944	-0.293707	4.53933	-0.247307	2.566	-0.440362	0.908929	-0.45231	2.1843	-0.423506	0.681271	-0.441314	1.36303	-0.488336	0.908839	-0.510875
4.54267	-0.262886	4.54277	-0.293716	4.54266	-0.247333	2.567	-0.440362	0.909595	-0.452306	2.18486	-0.42348	0.68177	-0.441289	1.36403	-0.488381	0.909505	-0.510878
4.546	-0.262891	4.5461	-0.293727	4.54599	-0.247374	2.568	-0.440362	0.910261	-0.452301	2.18542	-0.423446	0.68227	-0.44126	1.36503	-0.488424	0.910172	-0.510888
4.54933	-0.262897	4.54943	-0.29373	4.54932	-0.247471	2.569	-0.440363	0.910927	-0.452318	2.18598	-0.423441	0.682769	-0.441233	1.36603	-0.488455	0.910838	-0.510898
4.55266	-0.2629	4.55276	-0.293743	4.55265	-0.247584	2.569	-0.440365	0.911593	-0.452343	2.18654	-0.423452	0.683268	-0.441214	1.36702	-0.488488	0.911504	-0.510907
4.55599	-0.2629	4.55609	-0.293763	4.55598	-0.247617	2.57	-0.440368	0.912259	-0.452366	2.1871	-0.423456	0.683768	-0.441213	1.36802	-0.488519	0.91217	-0.510918
4.55932	-0.262901	4.55942	-0.293777	4.55932	-0.247681	2.571	-0.440371	0.912926	-0.452389	2.18766	-0.423451	0.684267	-0.441221	1.36902	-0.488541	0.912836	-0.510941
4.56265	-0.262904	4.56275	-0.293787	4.56265	-0.247765	2.572	-0.440375	0.913592	-0.452417	2.18822	-0.423417	0.684766	-0.44123	1.37002	-0.488562	0.913502	-0.510965
4.56598	-0.262902	4.56608	-0.293823	4.56598	-0.247849	2.573	-0.440378	0.914258	-0.452438	2.18878	-0.423362	0.685266	-0.441235	1.37102	-0.488588	0.914168	-0.510968
4.56931	-0.262895	4.56942	-0.293868	4.56931	-0.247921	2.574	-0.440382	0.914924	-0.452455	2.18934	-0.423318	0.685765	-0.44123	1.37202	-0.488608	0.914834	-0.510959
4.57265	-0.262893	4.57275	-0.293908	4.57264	-0.247981	2.574	-0.440385	0.91559	-0.452479	2.1899	-0.423346	0.686265	-0.44122	1.37302	-0.488616	0.9155	-0.510962
4.57598	-0.262895	4.57608	-0.29394	4.57597	-0.248061	2.575	-0.440388	0.916256	-0.45251	2.19046	-0.423394	0.686764	-0.44121	1.37402	-0.488618	0.916167	-0.510982
4.57931	-0.2629	4.57941	-0.293965	4.5793	-0.248159	2.576	-0.44039	0.916923	-0.452533	2.19102	-0.423452	0.687263	-0.4412	1.37502	-0.48862	0.916833	-0.511008
4.58264	-0.262907	4.58274	-0.293988	4.58263	-0.248163	2.577	-0.440392	0.917589	-0.452544	2.19158	-0.423509	0.687763	-0.441195	1.37601	-0.488629	0.917499	-0.511028
4.58597	-0.26291	4.58607	-0.294001	4.58596	-0.248158	2.578	-0.440394	0.918255	-0.452547	2.19214	-0.423555	0.688262	-0.441199	1.37701	-0.488648	0.918165	-0.511042
4.5893	-0.262909	4.5894	-0.294011	4.58929	-0.248175	2.579	-0.440396	0.918921	-0.452533	2.1927	-0.42359	0.688761	-0.441201	1.37801	-0.48867	0.918831	-0.511046
4.59263	-0.262912	4.59273	-0.294029	4.59262	-0.248202	2.579	-0.440398	0.919587	-0.452504	2.19326	-0.423658	0.689261	-0.441202	1.37901	-0.48869	0.919497	-0.511043
4.59596	-0.262916	4.59606	-0.294067	4.59596	-0.248167	2.58	-0.440399	0.920253	-0.452502	2.19382	-0.423742	0.68976	-0.441203	1.38001	-0.488716	0.920163	-0.511034
4.59929	-0.26292	4.59939	-0.294113	4.59929	-0.248128	2.581	-0.440401	0.92092	-0.452551	2.19438	-0.423773	0.69026	-0.441203	1.38101	-0.488747	0.920829	-0.511028
4.60262	-0.262922	4.60273	-0.29416	4.60262	-0.248134	2.582	-0.440403	0.921586	-0.452601	2.19494	-0.423806	0.690759	-0.441206	1.38201	-0.488771	0.921495	-0.511035
4.60595	-0.262919	4.60605	-0.294198	4.60595	-0.248164	2.583	-0.440404	0.922252	-0.452633	2.1955	-0.423853	0.691258	-0.441218	1.38301	-0.488793	0.922162	-0.511041
4.60929	-0.262911	4.60939	-0.294202	4.60928	-0.248225	2.584	-0.440404	0.922918	-0.45266	2.19606	-0.423907	0.691758	-0.441231	1.384	-0.488821	0.922828	-0.51104
4.61262	-0.262905	4.61272	-0.294208	4.61261	-0.248329	2.584	-0.440405	0.923584	-0.452675	2.19662	-0.423965	0.692257	-0.441241	1.385	-0.488856	0.923494	-0.511036
4.61595	-0.262902	4.61605	-0.294229	4.61594	-0.248502	2.585	-0.440407	0.92425	-0.452682	2.19718	-0.424004	0.692756	-0.441245	1.386	-0.488892	0.92416	-0.511028
4.61928	-0.262902	4.61938	-0.294244	4.61927	-0.248591	2.586	-0.440408	0.924917	-0.452681	2.19774	-0.424027	0.693256	-0.441248	1.387	-0.488927	0.924826	-0.511024
4.62261	-0.262902	4.62271	-0.294246	4.6226	-0.248584	2.587	-0.440409	0.925583	-0.452664	2.1983	-0.424006	0.693755	-0.441251	1.388	-0.488955	0.925492	-0.511032
4.62594	-0.2629	4.62604	-0.294248	4.62593	-0.248538	2.588	-0.440411	0.926249	-0.452656	2.19886	-0.423979	0.694254	-0.441255	1.389	-0.488973	0.926158	-0.511038
4.62927	-0.262897	4.62937	-0.294277	4.62926	-0.248463	2.589	-0.440412	0.926915	-0.452679	2.19942	-0.423964	0.694754	-0.441261	1.39	-0.488984	0.926824	-0.511032
4.6326	-0.262893	4.6327	-0.294314	4.6326	-0.248368	2.589	-0.440413	0.927581	-0.452706	2.19998	-0.423943	0.695253	-0.441273	1.391	-0.48899	0.92749	-0.511024
4.63593	-0.262889	4.63603	-0.294344	4.63593	-0.24835	2.59	-0.440412	0.928248	-0.452724	2.20054	-0.423952	0.695753	-0.441287	1.392	-0.488997	0.928156	-0.51102
4.63926	-0.262888	4.63936	-0.294373	4.63926	-0.248427	2.591	-0.440409	0.928914	-0.452739	2.2011	-0.423952	0.696252	-0.441301	1.39299	-0.489018	0.928823	-0.511017
4.6426	-0.262889	4.64269	-0.294406	4.64259	-0.248519	2.592	-0.440407	0.92958	-0.452742	2.20166	-0.423914	0.696751	-0.441315	1.39399	-0.489051	0.929489	-0.511004
4.64593	-0.262894	4.64603	-0.294437	4.64592	-0.248594	2.593	-0.440405	0.930246	-0.452733	2.20222	-0.423861	0.697251	-0.441329	1.39499	-0.489084	0.930155	-0.510984
4.64926	-0.262904	4.64936	-0.294442	4.64925	-0.248625	2.594	-0.440403	0.930912	-0.452724	2.20278	-0.423808	0.69775	-0.441339	1.39599	-0.489114	0.930821	-0.510979
4.65259	-0.262911	4.65269	-0.294459	4.65258	-0.248628	2.594	-0.440401	0.931578	-0.452714	2.20334	-0.423759	0.698249	-0.441343	1.39699	-0.489141	0.931487	-0.510989
4.65592	-0.26291	4.65602	-0.294485	4.65591	-0.248651	2.595	-0.440398	0.932244	-0.452693	2.2039	-0.423706	0.698749	-0.441347	1.39799	-0.489171	0.932153	-0.510998
4.65925	-0.262908	4.65935	-0.294509	4.65924	-0.248657	2.596	-0.440397	0.932911	-0.452654	2.20446	-0.423642	0.699248	-0.441354	1.39899	-0.4892	0.932819	-0.510993
4.66258	-0.26291	4.66268	-0.294529	4.66257	-0.248644	2.597	-0.440397	0.933577	-0.452606	2.20502	-0.423593	0.699747	-0.44137	1.39999	-0.489221	0.933485	-0.510981
4.66591	-0.262909	4.66601	-0.29455	4.66591	-0.248572	2.598	-0.440403	0.934243	-0.452578	2.20558	-0.423546	0.700247	-0.441389	1.40098	-0.489231	0.934151	-0.510974
4.66924	-0.262906	4.66934	-0.294573	4.66923	-0.248463	2.599	-0.440411	0.934909	-0.452585	2.20614	-0.423509	0.700746	-0.441407	1.40198	-0.489236	0.934818	-0.51096
4.67257	-0.262906	4.67267	-0.2946	4.67257	-0.248316	2.599	-0.440419	0.935575	-0.452604	2.2067	-0.42349	0.701246	-0.441425	1.40298	-0.489249	0.935484	-0.510948
4.6759	-0.262906	4.676	-0.294626	4.6759	-0.24813	2.6	-0.440427	0.936242	-0.452646	2.20726	-0.42349	0.701745	-0.441445	1.40398	-0.489276	0.93615	-0.51094
4.67924	-0.262904	4.67934	-0.294635	4.67923	-0.248007	2.601	-0.440436	0.936908	-0.452678	2.20782	-0.423451	0.702244	-0.441448	1.40498	-0.489306	0.936816	-0.510933
4.68257	-0.262901	4.68267	-0.294646	4.68256	-0.247993	2.602	-0.440444	0.937574	-0.452673	2.20838	-0.423434	0.702744	-0.441461	1.40598	-0.489341	0.937482	-0.510925
4.6859	-0.262897	4.686	-0.29467	4.68589	-0.247945	2.603	-0.440452	0.93824	-0.452657	2.20894	-0.423413	0.703243	-0.441474	1.40698	-0.48939	0.938148	-0.510924
4.68923	-0.262896	4.68933	-0.294695	4.68922	-0.247854	2.604	-0.44046	0.938906	-0.452651	2.2095	-0.423414	0.703742	-0.441487	1.40798	-0.489428	0.938814	-0.510937
4.69256	-0.262898	4.69266	-0.294709	4.69255	-0.247726	2.604	-0.440468	0.939572	-0.452657	2.21006	-0.423447	0.704242	-0.441501	1.40898	-0.489447	0.93948	-0.510951
4.69589	-0.262902	4.69599	-0.29472	4.69588	-0.247578	2.605	-0.440478	0.940239	-0.452666	2.21062	-0.423482	0.704741	-0.441512	1.40997	-0.489465	0.940146	-0.510968
4.69922	-0.262904	4.69932	-0.294739	4.69921	-0.247468	2.606	-0.440489	0.940905	-0.452682	2.21118	-0.423464	0.70524	-0.441519	1.41097	-0.489482	0.940813	-0.51099
4.70255	-0.262904	4.70265	-0.294776	4.70254	-0.247453	2.607	-0.440501	0.941571	-0.452705	2.21174	-0.423441	0.70574	-0.441526	1.41197	-0.489501	0.941479	-0.51101
4.70588	-0.262901	4.70598	-0.294817	4.70587	-0.247521	2.608	-0.440513	0.942237	-0.452745	2.2123	-0.423426	0.706239	-0.441533	1.41297	-0.489519	0.942145	-0.511015
4.70921	-0.262893	4.70931	-0.294838	4.70921	-0.247607	2.609	-0.440525	0.942903	-0.45279	2.21286	-0.423405	0.706739	-0.441548	1.41397	-0.489533	0.942811	-0.511006
4.71254	-0.262883	4.71264	-0.294831	4.71254	-0.247642	2.609	-0.440536	0.943569	-0.452806	2.21342	-0.423382	0.707238	-0.441568	1.41497	-0.489563	0.943477	-0.511002
4.71587	-0.262877	4.71598	-0.294846	4.71587	-0.247602	2.61	-0.440548	0.944236	-0.452779	2.21399	-0.423365	0.707737	-0.441589	1.41597	-0.489617	0.944143	-0.510993
4.7192	-0.262877	4.71931	-0.294874	4.7192	-0.247479	2.611	-0.440559	0.944902	-0.452745	2.21455	-0.423335	0.708237	-0.441609	1.41697	-0.489657	0.944809	-0.510978
4.72254	-0.262878	4.72264	-0.294926	4.72253	-0.247357	2.612	-0.440567	0.945568	-0.452702	2.2151	-0.423282	0.708736	-0.44163	1.41797	-0.489677	0.945475	-0.510964
4.72587	-0.262878	4.72597	-0.294994	4.72586	-0.247236	2.613	-0.440572	0.946234	-0.452663	2.21566	-0.423259	0.709235	-0.44164	1.41897	-0.489691	0.946141	-0.510953
4.7292	-0.262874	4.7293	-0.295054	4.72919	-0.247134	2.614	-0.440576	0.9469	-0.452647	2.21623	-0.423249	0.709735	-0.44165	1.41996	-0.489705	0.946808	-0.510946
4.73253	-0.262869	4.73263	-0.295078	4.73252	-0.247068	2.614	-0.440579	0.947566	-0.452655	2.21678	-0.423227	0.710234	-0.441659	1.42096	-0.489719	0.947474	-0.510943
4.73586	-0.262866	4.73596	-0.295088	4.73585	-0.247114	2.615	-0.440583	0.948233	-0.452661	2.21735	-0.42318	0.710733	-0.441669	1.42196	-0.489743	0.94814	-0.510935
4.73919	-0.262867	4.73929	-0.295109	4.73918	-0.247236	2.616	-0.440586	0.948899	-0.452658	2.21791	-0.423119	0.711233	-0.441679	1.42296	-0.489783	0.948806	-0.51092
4.74252	-0.26287	4.74262	-0.295139	4.74252	-0.247384	2.617	-0.44059	0.949565	-0.452665	2.21847	-0.423033	0.711732	-0.441686	1.42396	-0.489822	0.949472	-0.510906
4.74585	-0.262868	4.74595	-0.295173	4.74585	-0.247527	2.618	-0.440593	0.950231	-0.452688	2.21903	-0.423001	0.712232	-0.441692	1.42496	-0.489856	0.950138	-0.51089
4.74918	-0.262863	4.74928	-0.295203	4.74918	-0.247723	2.619	-0.440596	0.950897	-0.452703	2.21959	-0.423009	0.712731	-0.441697	1.42596	-0.48989	0.950804	-0.51087
4.75251	-0.262858	4.75261	-0.29523	4.75251	-0.247976	2.619	-0.440601	0.951563	-0.452704	2.22015	-0.423027	0.71323	-0.441703	1.42696	-0.489928	0.95147	-0.510859
4.75584	-0.262855	4.75594	-0.295244	4.75584	-0.248265	2.62	-0.440607	0.95223	-0.452711	2.22071	-0.423045	0.71373	-0.441711	1.42795	-0.489965	0.952136	-0.510853
4.75918	-0.262856	4.75928	-0.295258	4.75917	-0.248543	2.621	-0.440614	0.952896	-0.452708	2.22127	-0.423087	0.714229	-0.441718	1.42895	-0.489999	0.952803	-0.510845
4.76251	-0.262858	4.76261	-0.295289	4.7625	-0.24877	2.622	-0.44062	0.953562	-0.452702	2.22183	-0.423141	0.714728	-0.441724	1.42995	-0.490032	0.953469	-0.51084
4.76584	-0.26286	4.76594	-0.295327	4.76583	-0.248887	2.623	-0.440627	0.954228	-0.4527	2.22239	-0.423199	0.715228	-0.44173	1.43095	-0.490047	0.954135	-0.510832
4.76917	-0.262864	4.76927	-0.295352	4.76916	-0.248951	2.624	-0.440634	0.954894	-0.4527	2.22295	-0.423285	0.715727	-0.441736	1.43195	-0.49004	0.954801	-0.510816
4.7725	-0.26287	4.7726	-0.295374	4.77249	-0.249036	2.624	-0.44064	0.95556	-0.452696	2.22351	-0.423369	0.716227	-0.44173	1.43295	-0.490045	0.955467	-0.510797
4.77583	-0.262876	4.77593	-0.295408	4.77582	-0.249121	2.625	-0.440646	0.956227	-0.452694	2.22407	-0.423431	0.716726	-0.441724	1.43395	-0.490072	0.956133	-0.510779
4.77916	-0.26288	4.77926	-0.295418	4.77916	-0.249181	2.626	-0.44065	0.956893	-0.452693	2.22463	-0.423478	0.717225	-0.441719	1.43495	-0.490102	0.956799	-0.510757
4.78249	-0.262885	4.78259	-0.29541	4.78249	-0.249201	2.627	-0.440651	0.957559	-0.452673	2.22519	-0.423481	0.717725	-0.441714	1.43595	-0.490124	0.957465	-0.510732
4.78582	-0.262892	4.78592	-0.295405	4.78582	-0.249211	2.628	-0.440651	0.958225	-0.452631	2.22575	-0.423465	0.718224	-0.441707	1.43694	-0.490139	0.958131	-0.510718
4.78915	-0.262897	4.78925	-0.295418	4.78915	-0.249147	2.629	-0.44065	0.958891	-0.452585	2.22631	-0.423454	0.718723	-0.441688	1.43794	-0.490155	0.958798	-0.51071
4.79249	-0.262905	4.79258	-0.295452	4.79248	-0.24909	2.629	-0.44065	0.959557	-0.452536	2.22687	-0.423472	0.719223	-0.441661	1.43894	-0.490169	0.959464	-0.510704
4.79582	-0.262917	4.79592	-0.295505	4.79581	-0.249096	2.63	-0.440649	0.960224	-0.45251	2.22743	-0.423514	0.719722	-0.441635	1.43994	-0.49017	0.96013	-0.510694
4.79915	-0.262927	4.79925	-0.295538	4.79914	-0.249168	2.631	-0.440649	0.96089	-0.452518	2.22799	-0.423563	0.720221	-0.441609	1.44094	-0.49016	0.960796	-0.510693
4.80248	-0.262929	4.80258	-0.29556	4.80247	-0.249276	2.632	-0.440648	0.961556	-0.452533	2.22855	-0.423627	0.720721	-0.441581	1.44194	-0.490168	0.961462	-0.510694
4.80581	-0.262926	4.80591	-0.295559	4.8058	-0.249378	2.633	-0.440647	0.962222	-0.452552	2.22911	-0.42367	0.72122	-0.441562	1.44294	-0.490193	0.962128	-0.510692
4.80914	-0.262922	4.80924	-0.295544	4.80913	-0.249463	2.634	-0.440647	0.962888	-0.452567	2.22967	-0.423689	0.72172	-0.441543	1.44394	-0.490225	0.962794	-0.510695
4.81247	-0.262921	4.81257	-0.295544	4.81246	-0.249521	2.634	-0.440647	0.963555	-0.45257	2.23023	-0.423702	0.722219	-0.441524	1.44494	-0.490256	0.96346	-0.510703
4.8158	-0.262922	4.8159	-0.295579	4.81579	-0.24956	2.635	-0.440647	0.964221	-0.452564	2.23079	-0.423703	0.722718	-0.441508	1.44593	-0.49028	0.964126	-0.510705
4.81913	-0.262924	4.81923	-0.295613	4.81912	-0.249506	2.636	-0.440646	0.964887	-0.452577	2.23135	-0.423693	0.723218	-0.441501	1.44693	-0.490295	0.964792	-0.510699
4.82246	-0.262927	4.82256	-0.295632	4.82246	-0.249375	2.637	-0.440646	0.965553	-0.452614	2.23191	-0.423706	0.723717	-0.441494	1.44793	-0.490305	0.965459	-0.510695
4.82579	-0.262929	4.82589	-0.295634	4.82579	-0.249233	2.638	-0.440646	0.966219	-0.45265	2.23247	-0.423722	0.724216	-0.441487	1.44893	-0.490324	0.966125	-0.510697
4.82913	-0.262931	4.82923	-0.295623	4.82912	-0.249097	2.639	-0.440646	0.966885	-0.452665	2.23303	-0.423774	0.724716	-0.44148	1.44993	-0.490349	0.966791	-0.510707
4.83246	-0.262936	4.83256	-0.295616	4.83245	-0.248977	2.639	-0.440645	0.967552	-0.45266	2.23359	-0.423842	0.725215	-0.441474	1.45093	-0.490374	0.967457	-0.510719
4.83579	-0.262939	4.83589	-0.295631	4.83578	-0.248844	2.64	-0.440644	0.968218	-0.452649	2.23415	-0.423907	0.725714	-0.441474	1.45193	-0.490396	0.968123	-0.51073
4.83912	-0.262939	4.83922	-0.29566	4.83911	-0.248707	2.641	-0.440644	0.968884	-0.452637	2.23471	-0.423967	0.726214	-0.441479	1.45293	-0.490407	0.968789	-0.510736
4.84245	-0.262938	4.84255	-0.295681	4.84244	-0.248648	2.642	-0.440646	0.96955	-0.452634	2.23527	-0.424039	0.726713	-0.441484	1.45392	-0.490413	0.969455	-0.510736
4.84578	-0.262942	4.84588	-0.295682	4.84577	-0.248649	2.643	-0.440648	0.970216	-0.452644	2.23583	-0.42407	0.727213	-0.441488	1.45492	-0.490413	0.970121	-0.510728
4.84911	-0.262948	4.84921	-0.295663	4.8491	-0.248631	2.643	-0.44065	0.970882	-0.452661	2.23639	-0.42407	0.727712	-0.441482	1.45592	-0.490422	0.970788	-0.510709
4.85244	-0.262948	4.85254	-0.295634	4.85243	-0.248637	2.644	-0.440652	0.971549	-0.452673	2.23695	-0.42406	0.728211	-0.441477	1.45692	-0.490442	0.971454	-0.510685
4.85577	-0.262946	4.85587	-0.295608	4.85576	-0.248633	2.645	-0.440654	0.972215	-0.452653	2.23751	-0.424055	0.728711	-0.441472	1.45792	-0.490465	0.97212	-0.510664
4.8591	-0.262944	4.8592	-0.295603	4.8591	-0.248623	2.646	-0.440656	0.972881	-0.452626	2.23807	-0.424055	0.72921	-0.441467	1.45892	-0.490476	0.972786	-0.510647
4.86243	-0.262942	4.86253	-0.295625	4.86243	-0.248627	2.647	-0.440658	0.973547	-0.452597	2.23863	-0.424058	0.729709	-0.441465	1.45992	-0.490475	0.973452	-0.510626
4.86576	-0.26294	4.86587	-0.295658	4.86576	-0.248706	2.648	-0.440655	0.974213	-0.452581	2.23919	-0.424105	0.730209	-0.441462	1.46092	-0.490478	0.974118	-0.510595
4.8691	-0.26294	4.8692	-0.295686	4.86909	-0.248801	2.648	-0.44065	0.974879	-0.452594	2.23975	-0.424166	0.730708	-0.441449	1.46192	-0.4905	0.974784	-0.510555
4.87243	-0.262941	4.87253	-0.295704	4.87242	-0.248785	2.649	-0.440645	0.975546	-0.452609	2.24031	-0.424167	0.731207	-0.441436	1.46291	-0.490534	0.97545	-0.51051
4.87576	-0.262938	4.87586	-0.295731	4.87575	-0.248698	2.65	-0.44064	0.976212	-0.45262	2.24087	-0.424131	0.731707	-0.441424	1.46391	-0.49058	0.976116	-0.510472
4.87909	-0.262934	4.87919	-0.295739	4.87908	-0.248666	2.651	-0.440635	0.976878	-0.452631	2.24143	-0.424105	0.732206	-0.44141	1.46491	-0.490639	0.976783	-0.510437
4.88242	-0.262932	4.88252	-0.29574	4.88241	-0.248793	2.652	-0.440629	0.977544	-0.45264	2.24199	-0.424122	0.732706	-0.441401	1.46591	-0.490683	0.977449	-0.5104
4.88575	-0.262933	4.88585	-0.295744	4.88574	-0.248913	2.653	-0.440624	0.97821	-0.452656	2.24255	-0.424167	0.733205	-0.441394	1.46691	-0.490705	0.978115	-0.510359
4.88908	-0.262937	4.88918	-0.295749	4.88907	-0.248988	2.653	-0.44062	0.978876	-0.452679	2.24311	-0.424223	0.733704	-0.441388	1.46791	-0.490721	0.978781	-0.510313
4.89241	-0.262939	4.89251	-0.295747	4.89241	-0.249068	2.654	-0.440619	0.979543	-0.452702	2.24367	-0.424264	0.734204	-0.441382	1.46891	-0.490726	0.979447	-0.510258
4.89574	-0.262938	4.89584	-0.295737	4.89574	-0.249134	2.655	-0.440622	0.980209	-0.45272	2.24423	-0.424288	0.734703	-0.441374	1.46991	-0.490728	0.980113	-0.510195
4.89907	-0.262938	4.89917	-0.295734	4.89907	-0.249184	2.656	-0.440628	0.980875	-0.45273	2.24479	-0.424313	0.735202	-0.44137	1.4709	-0.490743	0.980779	-0.510136
4.9024	-0.262938	4.9025	-0.295741	4.9024	-0.249249	2.657	-0.440634	0.981541	-0.452744	2.24535	-0.424362	0.735702	-0.441368	1.4719	-0.490774	0.981445	-0.510081
4.90573	-0.262937	4.90584	-0.295743	4.90573	-0.249395	2.658	-0.440639	0.982207	-0.452747	2.24591	-0.424406	0.736201	-0.441366	1.4729	-0.490796	0.982111	-0.510026
4.90907	-0.262935	4.90917	-0.295744	4.90906	-0.249558	2.658	-0.440645	0.982873	-0.452745	2.24647	-0.424466	0.7367	-0.441365	1.4739	-0.490808	0.982777	-0.509965
4.9124	-0.262933	4.9125	-0.295757	4.91239	-0.249662	2.659	-0.440651	0.98354	-0.45275	2.24703	-0.424513	0.7372	-0.441362	1.4749	-0.49082	0.983444	-0.509902
4.91573	-0.262934	4.91583	-0.2958	4.91572	-0.24971	2.66	-0.440657	0.984206	-0.452773	2.2476	-0.42451	0.737699	-0.441344	1.4759	-0.490829	0.98411	-0.509836
4.91906	-0.262938	4.91916	-0.295826	4.91905	-0.24975	2.661	-0.440662	0.984872	-0.452788	2.24816	-0.424477	0.738199	-0.441326	1.4769	-0.490839	0.984776	-0.509762
4.92239	-0.262941	4.92249	-0.295846	4.92238	-0.249845	2.662	-0.440662	0.985538	-0.452797	2.24871	-0.424474	0.738698	-0.441309	1.4779	-0.490862	0.985442	-0.509689
4.92572	-0.262939	4.92582	-0.295872	4.92571	-0.249922	2.663	-0.440655	0.986204	-0.452807	2.24927	-0.424572	0.739197	-0.441294	1.4789	-0.4909	0.986108	-0.509615
4.92905	-0.262935	4.92915	-0.2959	4.92905	-0.24993	2.663	-0.440645	0.98687	-0.452805	2.24984	-0.424594	0.739697	-0.441281	1.47989	-0.490928	0.986774	-0.509545
4.93238	-0.262937	4.93248	-0.295922	4.93238	-0.249927	2.664	-0.440636	0.987537	-0.452794	2.2504	-0.424607	0.740196	-0.44127	1.48089	-0.490939	0.98744	-0.509485
4.93571	-0.262946	4.93581	-0.295953	4.93571	-0.249939	2.665	-0.440627	0.988203	-0.4528	2.25096	-0.424608	0.740695	-0.44126	1.48189	-0.490948	0.988106	-0.509432
4.93904	-0.262948	4.93914	-0.295977	4.93904	-0.249972	2.666	-0.440618	0.988869	-0.452849	2.25152	-0.424596	0.741195	-0.441249	1.48289	-0.490961	0.988772	-0.509374
4.94238	-0.262946	4.94247	-0.29598	4.94237	-0.250028	2.667	-0.440609	0.989535	-0.452908	2.25208	-0.424576	0.741694	-0.441239	1.48389	-0.490984	0.989439	-0.509316
4.94571	-0.262945	4.94581	-0.295987	4.9457	-0.250165	2.668	-0.4406	0.990201	-0.45295	2.25264	-0.424565	0.742193	-0.44124	1.48489	-0.491022	0.990105	-0.509267
4.94904	-0.262945	4.94914	-0.296015	4.94903	-0.250247	2.668	-0.440595	0.990867	-0.452956	2.2532	-0.424586	0.742693	-0.441247	1.48589	-0.491071	0.990771	-0.509224
4.95237	-0.262943	4.95247	-0.296044	4.95236	-0.250329	2.669	-0.440594	0.991534	-0.452963	2.25376	-0.424594	0.743192	-0.441256	1.48689	-0.491107	0.991437	-0.509178
4.9557	-0.262941	4.9558	-0.296066	4.95569	-0.25053	2.67	-0.440596	0.9922	-0.452977	2.25432	-0.424595	0.743692	-0.441275	1.48789	-0.491129	0.992103	-0.50912
4.95903	-0.262943	4.95913	-0.296077	4.95902	-0.250774	2.671	-0.440598	0.992866	-0.452992	2.25488	-0.424591	0.744191	-0.4413	1.48889	-0.491144	0.992769	-0.509053
4.96236	-0.262947	4.96246	-0.296096	4.96235	-0.250942	2.672	-0.440601	0.993532	-0.453004	2.25544	-0.424606	0.74469	-0.44132	1.48988	-0.491153	0.993435	-0.508991
4.96569	-0.26295	4.96579	-0.296126	4.96568	-0.250935	2.673	-0.440603	0.994198	-0.453012	2.256	-0.424667	0.74519	-0.44134	1.49088	-0.491175	0.994101	-0.50894
4.96902	-0.262953	4.96912	-0.296152	4.96902	-0.250868	2.673	-0.440605	0.994865	-0.453012	2.25656	-0.424716	0.745689	-0.441359	1.49188	-0.491204	0.994767	-0.508895
4.97235	-0.262957	4.97245	-0.296164	4.97235	-0.250832	2.674	-0.440608	0.995531	-0.453013	2.25712	-0.424751	0.746188	-0.44137	1.49288	-0.491234	0.995434	-0.508839
4.97568	-0.262964	4.97578	-0.296178	4.97568	-0.250831	2.675	-0.44061	0.996197	-0.453017	2.25768	-0.424756	0.746688	-0.44138	1.49388	-0.49127	0.9961	-0.508778
4.97902	-0.262974	4.97912	-0.296196	4.97901	-0.250881	2.676	-0.440611	0.996863	-0.453027	2.25824	-0.424778	0.747187	-0.441385	1.49488	-0.491308	0.996766	-0.508718
4.98235	-0.262982	4.98245	-0.296205	4.98234	-0.250966	2.677	-0.440611	0.997529	-0.453037	2.2588	-0.424829	0.747687	-0.441391	1.49588	-0.491336	0.997432	-0.508657
4.98568	-0.262988	4.98578	-0.296212	4.98567	-0.251054	2.678	-0.44061	0.998195	-0.453054	2.25936	-0.424889	0.748186	-0.441397	1.49688	-0.491351	0.998098	-0.508595
4.98901	-0.262992	4.98911	-0.296231	4.989	-0.251065	2.678	-0.44061	0.998862	-0.453082	2.25992	-0.424952	0.748685	-0.441402	1.49787	-0.491366	0.998764	-0.508528
4.99234	-0.262994	4.99244	-0.296263	4.99233	-0.251019	2.679	-0.440609	0.999528	-0.453106	2.26048	-0.424995	0.749185	-0.441409	1.49887	-0.491382	0.99943	-0.508458
4.99567	-0.262995	4.99577	-0.296311	4.99566	-0.251013	2.68	-0.440609	1.00019	-0.453119	2.26104	-0.425031	0.749684	-0.441417	1.49987	-0.491399	1.0001	-0.508376
4.999	-0.262994	4.9991	-0.296332	4.99899	-0.251058	2.681	-0.440609	1.00086	-0.45313	2.2616	-0.42505	0.750183	-0.441425	1.50087	-0.491419	1.00076	-0.508297
5.00233	-0.262992	5.00243	-0.296332	5.00232	-0.25111	2.682	-0.440607	1.00153	-0.453128	2.26216	-0.425066	0.750683	-0.441427	1.50187	-0.491436	1.00143	-0.508238
5.00566	-0.262994	5.00576	-0.296328	5.00565	-0.251087	2.683	-0.440603	1.00219	-0.45312	2.26272	-0.425097	0.751182	-0.441425	1.50287	-0.491447	1.00209	-0.508195
5.00899	-0.262997	5.00909	-0.296329	5.00899	-0.250978	2.683	-0.440596	1.00286	-0.453107	2.26328	-0.425155	0.751681	-0.441422	1.50387	-0.491457	1.00276	-0.508155
5.01232	-0.262996	5.01242	-0.296346	5.01232	-0.250919	2.684	-0.440589	1.00353	-0.453095	2.26384	-0.425161	0.752181	-0.441417	1.50487	-0.491485	1.00343	-0.508108
5.01565	-0.262987	5.01576	-0.296374	5.01565	-0.250968	2.685	-0.440582	1.00419	-0.453091	2.2644	-0.425198	0.75268	-0.441411	1.50587	-0.491526	1.00409	-0.508054
5.01899	-0.262978	5.01909	-0.2964	5.01898	-0.251046	2.686	-0.440575	1.00486	-0.4531	2.26496	-0.425258	0.75318	-0.441406	1.50686	-0.49156	1.00476	-0.508003
5.02232	-0.262977	5.02242	-0.296432	5.02231	-0.251121	2.687	-0.440568	1.00552	-0.453092	2.26552	-0.425318	0.753679	-0.4414	1.50786	-0.491588	1.00543	-0.507953
5.02565	-0.262979	5.02575	-0.296465	5.02564	-0.251192	2.688	-0.440561	1.00619	-0.453062	2.26608	-0.425372	0.754178	-0.441392	1.50886	-0.491612	1.00609	-0.507897
5.02898	-0.262982	5.02908	-0.296487	5.02897	-0.251185	2.688	-0.440554	1.00686	-0.453048	2.26664	-0.425424	0.754678	-0.441382	1.50986	-0.491631	1.00676	-0.507838
5.03231	-0.262984	5.03241	-0.296488	5.0323	-0.251222	2.689	-0.440548	1.00752	-0.453074	2.2672	-0.425413	0.755177	-0.441375	1.51086	-0.491636	1.00742	-0.507782
5.03564	-0.262987	5.03574	-0.296473	5.03563	-0.251258	2.69	-0.440544	1.00819	-0.453101	2.26776	-0.425392	0.755676	-0.441376	1.51186	-0.491641	1.00809	-0.507724
5.03897	-0.262992	5.03907	-0.296462	5.03896	-0.251215	2.691	-0.440539	1.00885	-0.453112	2.26832	-0.425385	0.756176	-0.44138	1.51286	-0.491655	1.00876	-0.507677
5.0423	-0.262994	5.0424	-0.296471	5.0423	-0.251144	2.692	-0.440534	1.00952	-0.453109	2.26888	-0.425389	0.756675	-0.441383	1.51386	-0.491687	1.00942	-0.507634
5.04563	-0.262992	5.04573	-0.296487	5.04563	-0.251091	2.693	-0.440529	1.01019	-0.453107	2.26944	-0.425405	0.757174	-0.441387	1.51486	-0.491711	1.01009	-0.507587
5.04896	-0.262987	5.04906	-0.29649	5.04896	-0.251057	2.693	-0.440524	1.01085	-0.453105	2.27	-0.425437	0.757674	-0.441387	1.51585	-0.491711	1.01075	-0.507518
5.05229	-0.262982	5.05239	-0.296481	5.05229	-0.251055	2.694	-0.440518	1.01152	-0.453099	2.27056	-0.42547	0.758173	-0.441383	1.51685	-0.491706	1.01142	-0.507435
5.05563	-0.262975	5.05573	-0.296485	5.05562	-0.251018	2.695	-0.440513	1.01218	-0.453088	2.27112	-0.42549	0.758673	-0.441381	1.51785	-0.491698	1.01209	-0.507365
5.05896	-0.262973	5.05906	-0.296516	5.05895	-0.250946	2.696	-0.440507	1.01285	-0.453075	2.27168	-0.42552	0.759172	-0.44139	1.51885	-0.491681	1.01275	-0.507302
5.06229	-0.262973	5.06239	-0.29655	5.06228	-0.250852	2.697	-0.440499	1.01352	-0.453061	2.27224	-0.425546	0.759671	-0.441403	1.51985	-0.491679	1.01342	-0.507239
5.06562	-0.262971	5.06572	-0.296571	5.06561	-0.250758	2.698	-0.440489	1.01418	-0.453045	2.2728	-0.425544	0.760171	-0.441412	1.52085	-0.491703	1.01408	-0.507187
5.06895	-0.26297	5.06905	-0.296578	5.06894	-0.250664	2.698	-0.440483	1.01485	-0.453017	2.27336	-0.42551	0.76067	-0.441418	1.52185	-0.491729	1.01475	-0.507143
5.07228	-0.262971	5.07238	-0.29658	5.07227	-0.250558	2.699	-0.440476	1.01552	-0.452977	2.27392	-0.425494	0.761169	-0.441418	1.52285	-0.49176	1.01542	-0.507101
5.07561	-0.262972	5.07571	-0.296592	5.0756	-0.250494	2.7	-0.440469	1.01618	-0.452949	2.27448	-0.425475	0.761669	-0.441412	1.52384	-0.491795	1.01608	-0.507057
5.07894	-0.262974	5.07904	-0.296591	5.07894	-0.250474	2.701	-0.440463	1.01685	-0.452947	2.27504	-0.425468	0.762168	-0.441407	1.52484	-0.491841	1.01675	-0.507017
5.08227	-0.262976	5.08237	-0.296587	5.08227	-0.250456	2.702	-0.440456	1.01751	-0.452962	2.2756	-0.425482	0.762667	-0.441416	1.52584	-0.491894	1.01741	-0.506982
5.0856	-0.262978	5.0857	-0.296599	5.0856	-0.250411	2.703	-0.440449	1.01818	-0.452979	2.27616	-0.425521	0.763167	-0.441428	1.52684	-0.491943	1.01808	-0.506937
5.08894	-0.262981	5.08903	-0.296627	5.08893	-0.250358	2.703	-0.440443	1.01885	-0.452982	2.27672	-0.42558	0.763666	-0.441442	1.52784	-0.491978	1.01875	-0.506876
5.09227	-0.262985	5.09237	-0.296669	5.09226	-0.25038	2.704	-0.440446	1.01951	-0.452988	2.27728	-0.425642	0.764166	-0.441457	1.52884	-0.492001	1.01941	-0.506809
5.0956	-0.262992	5.0957	-0.2967	5.09559	-0.250511	2.705	-0.44045	1.02018	-0.452999	2.27784	-0.42568	0.764665	-0.44147	1.52984	-0.492013	1.02008	-0.506755
5.09893	-0.263	5.09903	-0.29672	5.09892	-0.250595	2.706	-0.440453	1.02085	-0.452994	2.2784	-0.425706	0.765164	-0.44148	1.53084	-0.492028	1.02075	-0.506713
5.10226	-0.263006	5.10236	-0.296743	5.10225	-0.250571	2.707	-0.440456	1.02151	-0.452963	2.27896	-0.42572	0.765664	-0.441489	1.53184	-0.492048	1.02141	-0.506667
5.10559	-0.263009	5.10569	-0.296763	5.10558	-0.250465	2.708	-0.440459	1.02218	-0.45293	2.27952	-0.425729	0.766163	-0.441492	1.53283	-0.492067	1.02208	-0.506613
5.10892	-0.263009	5.10902	-0.29678	5.10891	-0.250359	2.708	-0.440462	1.02284	-0.452919	2.28008	-0.425731	0.766662	-0.441494	1.53383	-0.492082	1.02274	-0.50656
5.11225	-0.263008	5.11235	-0.296797	5.11224	-0.250297	2.709	-0.440465	1.02351	-0.452918	2.28064	-0.425721	0.767162	-0.441486	1.53483	-0.492094	1.02341	-0.506506
5.11558	-0.263008	5.11568	-0.296815	5.11557	-0.250187	2.71	-0.440468	1.02418	-0.45291	2.2812	-0.425704	0.767661	-0.44147	1.53583	-0.492109	1.02408	-0.50645
5.11891	-0.263006	5.11901	-0.296845	5.11891	-0.250061	2.711	-0.440469	1.02484	-0.452896	2.28177	-0.425694	0.76816	-0.441456	1.53683	-0.492137	1.02474	-0.506398
5.12224	-0.263004	5.12234	-0.296876	5.12224	-0.250004	2.712	-0.440465	1.02551	-0.452883	2.28233	-0.425709	0.76866	-0.441444	1.53783	-0.492161	1.02541	-0.506349
5.12558	-0.263003	5.12567	-0.296887	5.12557	-0.250036	2.713	-0.44046	1.02618	-0.452887	2.28288	-0.425741	0.769159	-0.441433	1.53883	-0.492167	1.02608	-0.506301
5.12891	-0.263006	5.12901	-0.296885	5.1289	-0.25013	2.713	-0.440455	1.02684	-0.452891	2.28344	-0.425779	0.769659	-0.441427	1.53983	-0.492174	1.02674	-0.506253
5.13224	-0.263011	5.13234	-0.296897	5.13223	-0.250214	2.714	-0.44045	1.02751	-0.452894	2.28401	-0.425811	0.770158	-0.441421	1.54082	-0.49219	1.02741	-0.506213
5.13557	-0.263018	5.13567	-0.296928	5.13556	-0.250259	2.715	-0.440445	1.02817	-0.45289	2.28457	-0.425831	0.770657	-0.441417	1.54182	-0.492203	1.02807	-0.506188
5.1389	-0.263026	5.139	-0.296955	5.13889	-0.250341	2.716	-0.44044	1.02884	-0.452889	2.28513	-0.425844	0.771157	-0.441413	1.54282	-0.492234	1.02874	-0.506167
5.14223	-0.26303	5.14233	-0.296954	5.14222	-0.250408	2.717	-0.440435	1.0295	-0.452907	2.28569	-0.425815	0.771656	-0.441409	1.54382	-0.492294	1.0294	-0.506135
5.14556	-0.263029	5.14566	-0.29696	5.14555	-0.250454	2.718	-0.44043	1.03017	-0.452928	2.28625	-0.425766	0.772155	-0.441409	1.54482	-0.492343	1.03007	-0.506092
5.14889	-0.263027	5.14899	-0.296988	5.14888	-0.250441	2.718	-0.440428	1.03084	-0.452945	2.28681	-0.425737	0.772655	-0.44141	1.54582	-0.492364	1.03074	-0.506041
5.15222	-0.263027	5.15232	-0.29703	5.15221	-0.250358	2.719	-0.440429	1.0315	-0.452961	2.28737	-0.425742	0.773154	-0.44141	1.54682	-0.492381	1.0314	-0.505985
5.15555	-0.263026	5.15565	-0.297076	5.15555	-0.250281	2.72	-0.440431	1.03217	-0.452977	2.28793	-0.425745	0.773654	-0.44141	1.54782	-0.492395	1.03207	-0.505933
5.15888	-0.263027	5.15898	-0.297113	5.15888	-0.250396	2.721	-0.440433	1.03284	-0.452992	2.28849	-0.425745	0.774153	-0.441409	1.54882	-0.492406	1.03274	-0.50589
5.16221	-0.263026	5.16231	-0.297154	5.16221	-0.250529	2.722	-0.440435	1.0335	-0.452995	2.28905	-0.425755	0.774652	-0.441406	1.54981	-0.492412	1.0334	-0.505852
5.16554	-0.263025	5.16564	-0.297199	5.16554	-0.250602	2.723	-0.440436	1.03417	-0.453002	2.28961	-0.425784	0.775152	-0.441399	1.55081	-0.492426	1.03407	-0.505812
5.16888	-0.263022	5.16898	-0.297239	5.16887	-0.250652	2.723	-0.440438	1.03483	-0.453017	2.29017	-0.425797	0.775651	-0.441388	1.55181	-0.49245	1.03473	-0.505769
5.17221	-0.263019	5.17231	-0.297264	5.1722	-0.250704	2.724	-0.44044	1.0355	-0.453053	2.29073	-0.425783	0.77615	-0.441377	1.55281	-0.492484	1.0354	-0.505727
5.17554	-0.263015	5.17564	-0.297272	5.17553	-0.250703	2.725	-0.440442	1.03617	-0.453084	2.29129	-0.425764	0.77665	-0.441368	1.55381	-0.492515	1.03607	-0.505685
5.17887	-0.263011	5.17897	-0.297279	5.17886	-0.250598	2.726	-0.440442	1.03683	-0.453097	2.29185	-0.425752	0.777149	-0.44136	1.55481	-0.492539	1.03673	-0.505636
5.1822	-0.263008	5.1823	-0.297295	5.18219	-0.250532	2.727	-0.440439	1.0375	-0.453094	2.29241	-0.425742	0.777648	-0.441356	1.55581	-0.492556	1.0374	-0.505585
5.18553	-0.263006	5.18563	-0.297308	5.18552	-0.250564	2.728	-0.440436	1.03817	-0.453104	2.29297	-0.425728	0.778148	-0.441351	1.55681	-0.492575	1.03807	-0.505537
5.18886	-0.263006	5.18896	-0.297322	5.18886	-0.250691	2.728	-0.440433	1.03883	-0.453127	2.29353	-0.425722	0.778647	-0.441346	1.55781	-0.49261	1.03873	-0.505491
5.19219	-0.263009	5.19229	-0.297346	5.19219	-0.25084	2.729	-0.44043	1.0395	-0.453144	2.29409	-0.425732	0.779146	-0.441345	1.5588	-0.492649	1.0394	-0.505445
5.19552	-0.263013	5.19562	-0.297384	5.19552	-0.250939	2.73	-0.440427	1.04016	-0.453159	2.29465	-0.425753	0.779646	-0.441343	1.5598	-0.492687	1.04006	-0.505404
5.19885	-0.263016	5.19895	-0.297425	5.19885	-0.250983	2.731	-0.440424	1.04083	-0.45318	2.29521	-0.425812	0.780145	-0.441341	1.5608	-0.492718	1.04073	-0.505366
5.20219	-0.263019	5.20228	-0.297455	5.20218	-0.251022	2.732	-0.440421	1.0415	-0.4532	2.29577	-0.425825	0.780645	-0.441339	1.5618	-0.492735	1.0414	-0.505327
5.20552	-0.263022	5.20562	-0.297484	5.20551	-0.251056	2.733	-0.440419	1.04216	-0.453218	2.29633	-0.425851	0.781144	-0.441337	1.5628	-0.492751	1.04206	-0.505283
5.20885	-0.263024	5.20895	-0.29751	5.20884	-0.25103	2.733	-0.440415	1.04283	-0.453238	2.29689	-0.425892	0.781643	-0.441335	1.5638	-0.49277	1.04273	-0.505239
5.21218	-0.263025	5.21228	-0.297527	5.21217	-0.250943	2.734	-0.440412	1.0435	-0.45327	2.29745	-0.425935	0.782143	-0.441337	1.5648	-0.492791	1.04339	-0.505196
5.21551	-0.263025	5.21561	-0.297537	5.2155	-0.250867	2.735	-0.440408	1.04416	-0.453307	2.29801	-0.42597	0.782642	-0.441341	1.5658	-0.492817	1.04406	-0.505153
5.21884	-0.263027	5.21894	-0.297545	5.21883	-0.25083	2.736	-0.440404	1.04483	-0.45335	2.29857	-0.426022	0.783141	-0.441344	1.5668	-0.492849	1.04473	-0.505111
5.22217	-0.263027	5.22227	-0.297561	5.22216	-0.250844	2.737	-0.440401	1.04549	-0.453387	2.29913	-0.426064	0.783641	-0.441345	1.5678	-0.492872	1.04539	-0.505071
5.2255	-0.263023	5.2256	-0.297585	5.22549	-0.250897	2.738	-0.440397	1.04616	-0.453407	2.29969	-0.426078	0.78414	-0.441332	1.56879	-0.49287	1.04606	-0.505043
5.22883	-0.26302	5.22893	-0.2976	5.22882	-0.250948	2.738	-0.440393	1.04683	-0.453421	2.30025	-0.426081	0.78464	-0.441325	1.56979	-0.492866	1.04672	-0.505011
5.23216	-0.263017	5.23226	-0.297607	5.23216	-0.251038	2.739	-0.440389	1.04749	-0.453434	2.30081	-0.426077	0.785139	-0.441319	1.57079	-0.49287	1.04739	-0.504974
5.23549	-0.263014	5.23559	-0.297613	5.23549	-0.2512	2.74	-0.440384	1.04816	-0.453436	2.30137	-0.426066	0.785638	-0.441312	1.57179	-0.492893	1.04806	-0.504942
5.23883	-0.263014	5.23893	-0.297614	5.23882	-0.251371	2.741	-0.440381	1.04882	-0.45344	2.30193	-0.42606	0.786138	-0.441313	1.57279	-0.492923	1.04872	-0.504913
5.24216	-0.263018	5.24226	-0.297607	5.24215	-0.251354	2.742	-0.440378	1.04949	-0.453458	2.30249	-0.426088	0.786637	-0.441319	1.57379	-0.492945	1.04939	-0.504878
5.24549	-0.263024	5.24559	-0.297591	5.24548	-0.251254	2.743	-0.440376	1.05016	-0.45348	2.30305	-0.426109	0.787136	-0.441322	1.57479	-0.492955	1.05005	-0.504836
5.24882	-0.263029	5.24892	-0.297579	5.24881	-0.251179	2.743	-0.440373	1.05082	-0.453475	2.30361	-0.426126	0.787636	-0.441325	1.57579	-0.492953	1.05072	-0.504801
5.25215	-0.263033	5.25225	-0.297579	5.25214	-0.251139	2.744	-0.440371	1.05149	-0.453454	2.30417	-0.426143	0.788135	-0.441328	1.57678	-0.49296	1.05139	-0.504775
5.25548	-0.263039	5.25558	-0.297588	5.25547	-0.251126	2.745	-0.440369	1.05215	-0.453437	2.30473	-0.426145	0.788634	-0.441329	1.57778	-0.49297	1.05205	-0.504756
5.25881	-0.263044	5.25891	-0.297597	5.2588	-0.251165	2.746	-0.440366	1.05282	-0.453421	2.30529	-0.426096	0.789134	-0.441322	1.57878	-0.492988	1.05272	-0.504729
5.26214	-0.263048	5.26224	-0.297606	5.26213	-0.251232	2.747	-0.440365	1.05349	-0.453418	2.30585	-0.426072	0.789633	-0.441313	1.57978	-0.493011	1.05339	-0.504696
5.26547	-0.263049	5.26557	-0.297616	5.26546	-0.251246	2.748	-0.440363	1.05415	-0.453442	2.30641	-0.426038	0.790133	-0.441304	1.58078	-0.493037	1.05405	-0.504665
5.2688	-0.263046	5.2689	-0.297633	5.2688	-0.251288	2.748	-0.44036	1.05482	-0.453471	2.30697	-0.426015	0.790632	-0.441296	1.58178	-0.49305	1.05472	-0.504641
5.27213	-0.263044	5.27223	-0.297652	5.27213	-0.251341	2.749	-0.440357	1.05549	-0.453497	2.30753	-0.42601	0.791131	-0.441293	1.58278	-0.493051	1.05538	-0.504621
5.27546	-0.263042	5.27556	-0.297659	5.27546	-0.251361	2.75	-0.440354	1.05615	-0.453515	2.30809	-0.426023	0.791631	-0.441285	1.58378	-0.49305	1.05605	-0.5046
5.2788	-0.263038	5.2789	-0.297653	5.27879	-0.251314	2.751	-0.440351	1.05682	-0.453528	2.30865	-0.426047	0.79213	-0.441276	1.58478	-0.493056	1.05672	-0.504578
5.28213	-0.263034	5.28223	-0.297642	5.28212	-0.251294	2.752	-0.440348	1.05749	-0.453555	2.30921	-0.426074	0.792629	-0.441267	1.58577	-0.493082	1.05738	-0.504545
5.28546	-0.26303	5.28556	-0.297639	5.28545	-0.251264	2.752	-0.440345	1.05815	-0.453581	2.30977	-0.426127	0.793129	-0.441256	1.58677	-0.493115	1.05805	-0.504506
5.28879	-0.263023	5.28889	-0.297641	5.28878	-0.251231	2.753	-0.440343	1.05882	-0.453601	2.31033	-0.426152	0.793628	-0.441251	1.58777	-0.493139	1.05871	-0.504472
5.29212	-0.263017	5.29222	-0.297651	5.29211	-0.251165	2.754	-0.440344	1.05948	-0.453613	2.31089	-0.426156	0.794127	-0.441255	1.58877	-0.493149	1.05938	-0.504446
5.29545	-0.263014	5.29555	-0.297666	5.29544	-0.25105	2.755	-0.440349	1.06015	-0.45361	2.31145	-0.426146	0.794627	-0.441259	1.58977	-0.493159	1.06005	-0.504423
5.29878	-0.26301	5.29888	-0.297685	5.29877	-0.250928	2.756	-0.440354	1.06082	-0.453603	2.31201	-0.42613	0.795126	-0.441263	1.59077	-0.493167	1.06071	-0.504407
5.30211	-0.263007	5.30221	-0.297705	5.30211	-0.250931	2.757	-0.440359	1.06148	-0.45361	2.31257	-0.426117	0.795626	-0.441265	1.59177	-0.493182	1.06138	-0.50439
5.30544	-0.263005	5.30554	-0.297732	5.30544	-0.250927	2.757	-0.440364	1.06215	-0.453646	2.31313	-0.426145	0.796125	-0.441265	1.59277	-0.493209	1.06204	-0.504352
5.30877	-0.263007	5.30887	-0.297758	5.30877	-0.250861	2.758	-0.440369	1.06281	-0.45368	2.31369	-0.426201	0.796624	-0.441264	1.59377	-0.493239	1.06271	-0.504306
5.3121	-0.263008	5.3122	-0.297776	5.3121	-0.250782	2.759	-0.440374	1.06348	-0.453702	2.31425	-0.426249	0.797124	-0.441263	1.59476	-0.493266	1.06338	-0.504273
5.31544	-0.263009	5.31553	-0.297787	5.31543	-0.250717	2.76	-0.440378	1.06415	-0.453724	2.31481	-0.426286	0.797623	-0.441263	1.59576	-0.493284	1.06404	-0.504248
5.31877	-0.263012	5.31887	-0.297793	5.31876	-0.250692	2.761	-0.44038	1.06481	-0.453761	2.31537	-0.426323	0.798122	-0.441262	1.59676	-0.493287	1.06471	-0.504217
5.3221	-0.263013	5.3222	-0.297796	5.32209	-0.250674	2.762	-0.440374	1.06548	-0.453799	2.31594	-0.426361	0.798622	-0.441254	1.59776	-0.493287	1.06537	-0.504185
5.32543	-0.263009	5.32553	-0.297806	5.32542	-0.250662	2.762	-0.440368	1.06614	-0.45381	2.3165	-0.426388	0.799121	-0.441245	1.59876	-0.493293	1.06604	-0.504156
5.32876	-0.263002	5.32886	-0.29783	5.32875	-0.250692	2.763	-0.440361	1.06681	-0.45379	2.31705	-0.426409	0.799621	-0.441238	1.59976	-0.493304	1.06671	-0.504132
5.33209	-0.262998	5.33219	-0.297857	5.33208	-0.250756	2.764	-0.440355	1.06748	-0.453786	2.31761	-0.426408	0.80012	-0.441234	1.60076	-0.493313	1.06737	-0.504109
5.33542	-0.262996	5.33552	-0.297876	5.33541	-0.250839	2.765	-0.440348	1.06814	-0.453816	2.31818	-0.426391	0.800619	-0.441239	1.60176	-0.493324	1.06804	-0.504081
5.33875	-0.262995	5.33885	-0.297889	5.33875	-0.250924	2.766	-0.440342	1.06881	-0.453854	2.31874	-0.426378	0.801119	-0.441248	1.60275	-0.493348	1.06871	-0.504052
5.34208	-0.262994	5.34218	-0.297901	5.34208	-0.250979	2.767	-0.440335	1.06948	-0.453901	2.3193	-0.426387	0.801618	-0.441257	1.60375	-0.493364	1.06937	-0.504029
5.34541	-0.262993	5.34551	-0.297898	5.34541	-0.25101	2.767	-0.440331	1.07014	-0.453949	2.31986	-0.426425	0.802117	-0.441265	1.60475	-0.493362	1.07004	-0.504013
5.34875	-0.262995	5.34884	-0.297891	5.34874	-0.251081	2.768	-0.44033	1.07081	-0.453985	2.32042	-0.426458	0.802617	-0.441272	1.60575	-0.493366	1.0707	-0.503993
5.35208	-0.262995	5.35217	-0.297878	5.35207	-0.251145	2.769	-0.440329	1.07147	-0.45401	2.32098	-0.426469	0.803116	-0.44128	1.60675	-0.493379	1.07137	-0.503964
5.35541	-0.262993	5.3555	-0.297865	5.3554	-0.251164	2.77	-0.440328	1.07214	-0.454038	2.32154	-0.426455	0.803615	-0.441289	1.60775	-0.493393	1.07204	-0.50393
5.35874	-0.262997	5.35884	-0.297855	5.35873	-0.251097	2.771	-0.440326	1.07281	-0.454072	2.3221	-0.42643	0.804115	-0.441298	1.60875	-0.493408	1.0727	-0.503899
5.36207	-0.263004	5.36217	-0.297845	5.36206	-0.251068	2.772	-0.440325	1.07347	-0.454092	2.32266	-0.426415	0.804614	-0.441308	1.60975	-0.493426	1.07337	-0.503869
5.3654	-0.263011	5.3655	-0.297839	5.36539	-0.251154	2.772	-0.440324	1.07414	-0.454075	2.32322	-0.426403	0.805113	-0.441318	1.61075	-0.493431	1.07403	-0.503848
5.36873	-0.263013	5.36883	-0.297846	5.36872	-0.25133	2.773	-0.440322	1.07481	-0.454041	2.32378	-0.426434	0.805613	-0.441325	1.61174	-0.493421	1.0747	-0.503843
5.37206	-0.263018	5.37216	-0.297854	5.37205	-0.251514	2.774	-0.440321	1.07547	-0.454025	2.32434	-0.426417	0.806112	-0.441332	1.61274	-0.493417	1.07537	-0.50384
5.37539	-0.263025	5.37549	-0.297862	5.37538	-0.251697	2.775	-0.440322	1.07614	-0.454032	2.3249	-0.426401	0.806612	-0.441339	1.61374	-0.493429	1.07603	-0.503826
5.37872	-0.26303	5.37882	-0.297871	5.37872	-0.251915	2.776	-0.440325	1.0768	-0.454046	2.32546	-0.426403	0.807111	-0.441341	1.61474	-0.49344	1.0767	-0.503803
5.38205	-0.263033	5.38215	-0.297878	5.38205	-0.252123	2.777	-0.440331	1.07747	-0.454071	2.32602	-0.426421	0.80761	-0.441343	1.61574	-0.493459	1.07736	-0.503779
5.38539	-0.263034	5.38548	-0.297886	5.38538	-0.252201	2.777	-0.440336	1.07814	-0.454099	2.32658	-0.42645	0.80811	-0.441346	1.61674	-0.493488	1.07803	-0.503753
5.38872	-0.263034	5.38881	-0.297886	5.38871	-0.252252	2.778	-0.440341	1.0788	-0.454083	2.32714	-0.426475	0.808609	-0.441349	1.61774	-0.49351	1.0787	-0.503741
5.39205	-0.263033	5.39215	-0.297899	5.39204	-0.252362	2.779	-0.440346	1.07947	-0.454041	2.3277	-0.42649	0.809108	-0.441352	1.61874	-0.493531	1.07936	-0.503747
5.39538	-0.263034	5.39548	-0.297925	5.39537	-0.252504	2.78	-0.440351	1.08013	-0.454015	2.32826	-0.426483	0.809608	-0.441351	1.61973	-0.493555	1.08003	-0.503755
5.39871	-0.263037	5.39881	-0.297966	5.3987	-0.252669	2.781	-0.440356	1.0808	-0.453986	2.32882	-0.426482	0.810107	-0.441347	1.62073	-0.493586	1.0807	-0.503761
5.40204	-0.263043	5.40214	-0.298022	5.40203	-0.252799	2.782	-0.440359	1.08147	-0.453954	2.32938	-0.426513	0.810607	-0.441343	1.62173	-0.493617	1.08136	-0.503764
5.40537	-0.263048	5.40547	-0.298083	5.40536	-0.25289	2.782	-0.440359	1.08213	-0.453918	2.32994	-0.426574	0.811106	-0.441339	1.62273	-0.493647	1.08203	-0.503761
5.4087	-0.263055	5.4088	-0.298121	5.40869	-0.252947	2.783	-0.440362	1.0828	-0.453886	2.3305	-0.42661	0.811605	-0.441336	1.62373	-0.493682	1.08269	-0.503752
5.41203	-0.263063	5.41213	-0.298142	5.41202	-0.252984	2.784	-0.440365	1.08346	-0.453883	2.33106	-0.426639	0.812105	-0.441336	1.62473	-0.49372	1.08336	-0.503742
5.41536	-0.263071	5.41546	-0.298153	5.41535	-0.252953	2.785	-0.440368	1.08413	-0.45387	2.33162	-0.42664	0.812604	-0.441341	1.62573	-0.493745	1.08403	-0.503733
5.41869	-0.263074	5.41879	-0.298164	5.41869	-0.252886	2.786	-0.440371	1.0848	-0.453835	2.33218	-0.426616	0.813103	-0.441348	1.62673	-0.493762	1.08469	-0.503725
5.42202	-0.263074	5.42212	-0.298184	5.42202	-0.252865	2.787	-0.440373	1.08546	-0.453813	2.33274	-0.426593	0.813603	-0.441355	1.62773	-0.493764	1.08536	-0.503719
5.42535	-0.263075	5.42546	-0.298216	5.42535	-0.252914	2.787	-0.440376	1.08613	-0.453786	2.3333	-0.4266	0.814102	-0.441367	1.62872	-0.493771	1.08603	-0.503715
5.42869	-0.263076	5.42879	-0.298265	5.42868	-0.252988	2.788	-0.440379	1.0868	-0.453765	2.33386	-0.426636	0.814601	-0.441381	1.62972	-0.493795	1.08669	-0.503704
5.43202	-0.263082	5.43212	-0.298308	5.43201	-0.253048	2.789	-0.440384	1.08746	-0.453749	2.33442	-0.426656	0.815101	-0.441394	1.63072	-0.493818	1.08736	-0.503682
5.43535	-0.263094	5.43545	-0.298351	5.43534	-0.253073	2.79	-0.440386	1.08813	-0.453739	2.33498	-0.426655	0.8156	-0.441405	1.63172	-0.493844	1.08802	-0.503661
5.43868	-0.263106	5.43878	-0.298394	5.43867	-0.253075	2.791	-0.440386	1.08879	-0.453725	2.33554	-0.426646	0.8161	-0.441416	1.63272	-0.493879	1.08869	-0.503656
5.44201	-0.263109	5.44211	-0.298433	5.442	-0.253163	2.792	-0.440387	1.08946	-0.453711	2.3361	-0.426644	0.816599	-0.441432	1.63372	-0.493913	1.08936	-0.503662
5.44534	-0.263107	5.44544	-0.298474	5.44533	-0.253246	2.792	-0.440387	1.09013	-0.453708	2.33666	-0.426656	0.817098	-0.44145	1.63472	-0.493947	1.09002	-0.503651
5.44867	-0.263108	5.44877	-0.298527	5.44866	-0.253183	2.793	-0.440388	1.09079	-0.453719	2.33722	-0.426661	0.817598	-0.441466	1.63572	-0.493981	1.09069	-0.503623
5.452	-0.263116	5.4521	-0.298572	5.452	-0.253037	2.794	-0.440389	1.09146	-0.453745	2.33778	-0.426638	0.818097	-0.441482	1.63672	-0.494011	1.09135	-0.503594
5.45533	-0.263122	5.45543	-0.298625	5.45533	-0.252921	2.795	-0.440389	1.09213	-0.453764	2.33834	-0.426597	0.818596	-0.441491	1.63772	-0.494035	1.09202	-0.503569
5.45866	-0.263125	5.45876	-0.298685	5.45866	-0.252848	2.796	-0.440387	1.09279	-0.45376	2.3389	-0.426586	0.819096	-0.44149	1.63871	-0.494058	1.09269	-0.503552
5.46199	-0.263127	5.46209	-0.29874	5.46199	-0.252759	2.797	-0.440383	1.09346	-0.453762	2.33946	-0.426599	0.819595	-0.441498	1.63971	-0.494079	1.09335	-0.503537
5.46533	-0.263129	5.46542	-0.298781	5.46532	-0.252643	2.797	-0.440389	1.09412	-0.453751	2.34002	-0.42663	0.820094	-0.44151	1.64071	-0.494094	1.09402	-0.50352
5.46866	-0.263131	5.46876	-0.298819	5.46865	-0.25255	2.798	-0.440393	1.09479	-0.453727	2.34058	-0.426684	0.820594	-0.441522	1.64171	-0.4941	1.09468	-0.503508
5.47199	-0.263134	5.47209	-0.298851	5.47198	-0.252548	2.799	-0.440398	1.09546	-0.453714	2.34114	-0.426746	0.821093	-0.441537	1.64271	-0.494109	1.09535	-0.503501
5.47532	-0.263137	5.47542	-0.298863	5.47531	-0.252562	2.8	-0.440403	1.09612	-0.453711	2.3417	-0.426815	0.821593	-0.441552	1.64371	-0.494127	1.09602	-0.503484
5.47865	-0.26314	5.47875	-0.298856	5.47864	-0.252491	2.801	-0.440408	1.09679	-0.453704	2.34226	-0.426842	0.822092	-0.441559	1.64471	-0.494154	1.09668	-0.503455
5.48198	-0.263139	5.48208	-0.29883	5.48197	-0.252356	2.802	-0.440413	1.09746	-0.453721	2.34282	-0.426857	0.822591	-0.441563	1.64571	-0.494179	1.09735	-0.503425
5.48531	-0.263134	5.48541	-0.298789	5.4853	-0.25223	2.802	-0.440418	1.09812	-0.45376	2.34338	-0.426902	0.823091	-0.441567	1.64671	-0.4942	1.09801	-0.503396
5.48864	-0.263125	5.48874	-0.298765	5.48864	-0.252159	2.803	-0.440429	1.09879	-0.4538	2.34394	-0.426986	0.82359	-0.441578	1.6477	-0.494218	1.09868	-0.50337
5.49197	-0.263116	5.49207	-0.298769	5.49197	-0.252129	2.804	-0.440439	1.09945	-0.453854	2.3445	-0.427023	0.824089	-0.441591	1.6487	-0.494231	1.09935	-0.503348
5.4953	-0.263109	5.4954	-0.298781	5.4953	-0.252168	2.805	-0.440446	1.10012	-0.45391	2.34506	-0.42706	0.824589	-0.441603	1.6497	-0.494246	1.10001	-0.503325
5.49864	-0.263105	5.49873	-0.298797	5.49863	-0.252282	2.806	-0.440454	1.10079	-0.453952	2.34562	-0.427105	0.825088	-0.441615	1.6507	-0.494272	1.10068	-0.503309
5.50197	-0.263105	5.50206	-0.298813	5.50196	-0.252386	2.807	-0.440461	1.10145	-0.453985	2.34618	-0.427156	0.825588	-0.441623	1.6517	-0.494298	1.10135	-0.5033
5.5053	-0.263111	5.5054	-0.298817	5.50529	-0.252414	2.807	-0.440468	1.10212	-0.454	2.34674	-0.427208	0.826087	-0.441627	1.6527	-0.494322	1.10201	-0.503289
5.50863	-0.263118	5.50873	-0.298808	5.50862	-0.252403	2.808	-0.440475	1.10278	-0.454013	2.3473	-0.42726	0.826586	-0.441625	1.6537	-0.494352	1.10268	-0.503272
5.51196	-0.26312	5.51206	-0.298805	5.51195	-0.252405	2.809	-0.440483	1.10345	-0.454019	2.34786	-0.427312	0.827086	-0.44162	1.6547	-0.49438	1.10334	-0.503263
5.51529	-0.263116	5.51539	-0.298817	5.51528	-0.252388	2.81	-0.44049	1.10412	-0.454041	2.34842	-0.42733	0.827585	-0.441615	1.65569	-0.4944	1.10401	-0.503269
5.51862	-0.263111	5.51872	-0.29884	5.51861	-0.252337	2.811	-0.440499	1.10478	-0.454063	2.34898	-0.427351	0.828084	-0.441608	1.65669	-0.494415	1.10468	-0.503277
5.52195	-0.26311	5.52205	-0.298877	5.52194	-0.252311	2.812	-0.44051	1.10545	-0.454085	2.34954	-0.427357	0.828584	-0.4416	1.65769	-0.494419	1.10534	-0.503267
5.52528	-0.263113	5.52538	-0.29892	5.52527	-0.252323	2.812	-0.440521	1.10611	-0.4541	2.35011	-0.427349	0.829083	-0.441588	1.65869	-0.494421	1.10601	-0.503247
5.52861	-0.263118	5.52871	-0.298948	5.5286	-0.252391	2.813	-0.440532	1.10678	-0.454091	2.35066	-0.427357	0.829582	-0.441574	1.65969	-0.494418	1.10667	-0.503249
5.53194	-0.263119	5.53204	-0.298959	5.53194	-0.252523	2.814	-0.440543	1.10745	-0.454069	2.35122	-0.427366	0.830082	-0.441561	1.66069	-0.494417	1.10734	-0.503271
5.53528	-0.263116	5.53537	-0.298965	5.53527	-0.252699	2.815	-0.440554	1.10811	-0.454066	2.35179	-0.427338	0.830581	-0.441551	1.66169	-0.49442	1.10801	-0.503289
5.53861	-0.263113	5.53871	-0.298958	5.5386	-0.252859	2.816	-0.440565	1.10878	-0.454099	2.35235	-0.427335	0.83108	-0.441545	1.66269	-0.494421	1.10867	-0.50331
5.54194	-0.263113	5.54204	-0.29894	5.54193	-0.253014	2.817	-0.440576	1.10945	-0.454126	2.35291	-0.42735	0.83158	-0.441546	1.66369	-0.494423	1.10934	-0.503334
5.54527	-0.263115	5.54537	-0.298917	5.54526	-0.253197	2.817	-0.440585	1.11011	-0.45414	2.35347	-0.427367	0.832079	-0.441548	1.66468	-0.49444	1.11	-0.50335
5.5486	-0.263116	5.5487	-0.298906	5.54859	-0.253387	2.818	-0.440589	1.11078	-0.454154	2.35403	-0.427371	0.832579	-0.44155	1.66568	-0.494461	1.11067	-0.503358
5.55193	-0.263116	5.55203	-0.298914	5.55192	-0.253519	2.819	-0.440591	1.11144	-0.454181	2.35459	-0.427372	0.833078	-0.441551	1.66668	-0.494485	1.11134	-0.503362
5.55526	-0.263115	5.55536	-0.298939	5.55525	-0.253544	2.82	-0.440592	1.11211	-0.454218	2.35515	-0.427363	0.833577	-0.441549	1.66768	-0.494512	1.112	-0.503372
5.55859	-0.263117	5.55869	-0.298967	5.55858	-0.253561	2.821	-0.440593	1.11278	-0.454262	2.35571	-0.427333	0.834077	-0.441546	1.66868	-0.494528	1.11267	-0.503394
5.56192	-0.263123	5.56202	-0.298998	5.56191	-0.253664	2.822	-0.440594	1.11344	-0.454289	2.35627	-0.427303	0.834576	-0.441543	1.66968	-0.494535	1.11333	-0.503419
5.56525	-0.263129	5.56535	-0.299039	5.56524	-0.253803	2.822	-0.440595	1.11411	-0.454302	2.35683	-0.427292	0.835075	-0.441539	1.67068	-0.494542	1.114	-0.503444
5.56858	-0.263131	5.56868	-0.299085	5.56858	-0.253921	2.823	-0.440596	1.11478	-0.454302	2.35739	-0.427306	0.835575	-0.441537	1.67168	-0.494552	1.11467	-0.503478
5.57191	-0.263135	5.57201	-0.299113	5.57191	-0.253973	2.824	-0.440596	1.11544	-0.454298	2.35795	-0.427331	0.836074	-0.44154	1.67267	-0.494562	1.11533	-0.503518
5.57525	-0.263144	5.57535	-0.29913	5.57524	-0.253905	2.825	-0.440594	1.11611	-0.454265	2.35851	-0.427326	0.836574	-0.441544	1.67367	-0.494576	1.116	-0.503561
5.57858	-0.263153	5.57867	-0.299134	5.57857	-0.253752	2.826	-0.440592	1.11677	-0.45422	2.35907	-0.427328	0.837073	-0.441547	1.67467	-0.494592	1.11667	-0.503606
5.58191	-0.263159	5.58201	-0.299133	5.5819	-0.253769	2.827	-0.44059	1.11744	-0.454209	2.35963	-0.427357	0.837572	-0.441545	1.67567	-0.494606	1.11733	-0.503641
5.58524	-0.263163	5.58534	-0.299145	5.58523	-0.253898	2.827	-0.440587	1.11811	-0.454231	2.36019	-0.427388	0.838072	-0.441537	1.67667	-0.494606	1.118	-0.503668
5.58857	-0.263162	5.58867	-0.299168	5.58856	-0.254038	2.828	-0.440585	1.11877	-0.454254	2.36075	-0.427393	0.838571	-0.441518	1.67767	-0.494603	1.11866	-0.503694
5.5919	-0.26316	5.592	-0.299195	5.59189	-0.254129	2.829	-0.440583	1.11944	-0.454277	2.36131	-0.42736	0.83907	-0.441497	1.67867	-0.494615	1.11933	-0.503724
5.59523	-0.263163	5.59533	-0.299213	5.59522	-0.254179	2.83	-0.44058	1.1201	-0.454289	2.36187	-0.427335	0.83957	-0.441478	1.67967	-0.494633	1.12	-0.503755
5.59856	-0.263165	5.59866	-0.299227	5.59855	-0.254174	2.831	-0.440578	1.12077	-0.454268	2.36243	-0.427312	0.840069	-0.441462	1.68067	-0.494652	1.12066	-0.503787
5.60189	-0.263162	5.60199	-0.299246	5.60189	-0.254177	2.832	-0.440578	1.12144	-0.454235	2.36299	-0.427301	0.840568	-0.441456	1.68166	-0.494655	1.12133	-0.503821
5.60522	-0.263158	5.60532	-0.299256	5.60522	-0.254211	2.832	-0.440583	1.1221	-0.454205	2.36355	-0.427291	0.841068	-0.441456	1.68266	-0.494662	1.12199	-0.503857
5.60855	-0.263155	5.60865	-0.299259	5.60855	-0.25425	2.833	-0.440589	1.12277	-0.454174	2.36411	-0.427286	0.841567	-0.441456	1.68366	-0.494689	1.12266	-0.503896
5.61189	-0.263152	5.61198	-0.299273	5.61188	-0.254259	2.834	-0.440596	1.12343	-0.454166	2.36467	-0.427295	0.842067	-0.441457	1.68466	-0.494716	1.12333	-0.503936
5.61522	-0.263149	5.61531	-0.299287	5.61521	-0.254179	2.835	-0.440603	1.1241	-0.4542	2.36523	-0.427315	0.842566	-0.441459	1.68566	-0.494739	1.12399	-0.503979
5.61855	-0.263149	5.61865	-0.299293	5.61854	-0.254044	2.836	-0.44061	1.12477	-0.454221	2.36579	-0.427305	0.843065	-0.441454	1.68666	-0.494762	1.12466	-0.504031
5.62188	-0.263153	5.62198	-0.299298	5.62187	-0.253967	2.837	-0.440616	1.12543	-0.454195	2.36635	-0.427291	0.843565	-0.441448	1.68766	-0.494802	1.12532	-0.504077
5.62521	-0.263157	5.62531	-0.299323	5.6252	-0.25393	2.837	-0.440623	1.1261	-0.454161	2.36691	-0.427282	0.844064	-0.441442	1.68866	-0.494848	1.12599	-0.504116
5.62854	-0.263161	5.62864	-0.299362	5.62853	-0.253853	2.838	-0.440629	1.12677	-0.45413	2.36747	-0.427269	0.844563	-0.441424	1.68965	-0.494883	1.12666	-0.504162
5.63187	-0.263167	5.63197	-0.299403	5.63186	-0.253724	2.839	-0.440625	1.12743	-0.454097	2.36803	-0.42724	0.845063	-0.4414	1.69065	-0.494911	1.12732	-0.504219
5.6352	-0.263175	5.6353	-0.299429	5.63519	-0.253613	2.84	-0.440619	1.1281	-0.454064	2.36859	-0.4272	0.845562	-0.44137	1.69165	-0.494935	1.12799	-0.504274
5.63853	-0.263178	5.63863	-0.299442	5.63852	-0.253558	2.841	-0.440612	1.12877	-0.454045	2.36915	-0.427179	0.846061	-0.441339	1.69265	-0.494953	1.12865	-0.504321
5.64186	-0.263175	5.64196	-0.29945	5.64186	-0.253499	2.842	-0.440605	1.12943	-0.454033	2.36971	-0.427158	0.846561	-0.441307	1.69365	-0.494969	1.12932	-0.504368
5.6452	-0.263168	5.64529	-0.299463	5.64519	-0.253431	2.842	-0.440598	1.1301	-0.454029	2.37027	-0.427147	0.84706	-0.441287	1.69465	-0.494984	1.12999	-0.504417
5.64853	-0.263162	5.64862	-0.299476	5.64852	-0.253368	2.843	-0.440591	1.13076	-0.454018	2.37083	-0.427131	0.84756	-0.441273	1.69565	-0.495003	1.13065	-0.504468
5.65186	-0.26316	5.65196	-0.299485	5.65185	-0.253309	2.844	-0.440584	1.13143	-0.454	2.37139	-0.427114	0.848059	-0.441264	1.69665	-0.49502	1.13132	-0.504514
5.65519	-0.263158	5.65529	-0.299492	5.65518	-0.253288	2.845	-0.440577	1.1321	-0.453981	2.37195	-0.427122	0.848558	-0.441256	1.69765	-0.495008	1.13199	-0.50456
5.65852	-0.263153	5.65862	-0.299508	5.65851	-0.253374	2.846	-0.440572	1.13276	-0.453978	2.37251	-0.427136	0.849058	-0.441248	1.69864	-0.494994	1.13265	-0.504613
5.66185	-0.263144	5.66195	-0.299533	5.66184	-0.253563	2.847	-0.440571	1.13343	-0.453993	2.37307	-0.427079	0.849557	-0.44124	1.69964	-0.495	1.13332	-0.504663
5.66518	-0.263135	5.66528	-0.299558	5.66517	-0.253594	2.847	-0.440571	1.13409	-0.454003	2.37363	-0.42703	0.850056	-0.441236	1.70064	-0.49503	1.13398	-0.504713
5.66851	-0.263127	5.66861	-0.29957	5.6685	-0.253531	2.848	-0.440571	1.13476	-0.453993	2.37419	-0.426996	0.850556	-0.441234	1.70164	-0.495066	1.13465	-0.504763
5.67184	-0.263122	5.67194	-0.29959	5.67183	-0.253476	2.849	-0.440571	1.13543	-0.45399	2.37475	-0.426974	0.851055	-0.441231	1.70264	-0.495082	1.13532	-0.504813
5.67517	-0.263118	5.67527	-0.299616	5.67516	-0.253464	2.85	-0.440571	1.13609	-0.453986	2.37531	-0.426962	0.851555	-0.441233	1.70364	-0.495079	1.13598	-0.504865
5.6785	-0.263113	5.6786	-0.29964	5.6785	-0.253469	2.851	-0.440571	1.13676	-0.453984	2.37587	-0.42694	0.852054	-0.441235	1.70464	-0.495093	1.13665	-0.504924
5.68184	-0.263113	5.68193	-0.29966	5.68183	-0.253518	2.852	-0.440571	1.13742	-0.453997	2.37643	-0.426935	0.852553	-0.441233	1.70564	-0.495121	1.13732	-0.504982
5.68516	-0.263115	5.68526	-0.299667	5.68516	-0.253578	2.852	-0.440571	1.13809	-0.453997	2.37699	-0.426894	0.853053	-0.441231	1.70664	-0.495163	1.13798	-0.505035
5.6885	-0.263118	5.6886	-0.299663	5.68849	-0.253611	2.853	-0.44057	1.13876	-0.453993	2.37755	-0.426886	0.853552	-0.441229	1.70764	-0.495203	1.13865	-0.505088
5.69183	-0.263118	5.69193	-0.299662	5.69182	-0.253631	2.854	-0.440566	1.13942	-0.454	2.37811	-0.426906	0.854051	-0.441233	1.70863	-0.495225	1.13931	-0.50514
5.69516	-0.26311	5.69526	-0.299665	5.69515	-0.253687	2.855	-0.440563	1.14009	-0.454012	2.37867	-0.426916	0.854551	-0.441236	1.70963	-0.495243	1.13998	-0.505189
5.69849	-0.2631	5.69859	-0.299672	5.69848	-0.253825	2.856	-0.440559	1.14076	-0.453988	2.37923	-0.426909	0.85505	-0.44124	1.71063	-0.495268	1.14064	-0.505231
5.70182	-0.263096	5.70192	-0.299689	5.70181	-0.253929	2.857	-0.440555	1.14142	-0.453953	2.37979	-0.426894	0.855549	-0.441243	1.71163	-0.495305	1.14131	-0.505262
5.70515	-0.263093	5.70525	-0.299714	5.70514	-0.253941	2.857	-0.440551	1.14209	-0.453937	2.38035	-0.426895	0.856049	-0.441241	1.71263	-0.495336	1.14198	-0.505295
5.70848	-0.263087	5.70858	-0.299723	5.70847	-0.253906	2.858	-0.440547	1.14275	-0.453931	2.38091	-0.426903	0.856548	-0.441232	1.71363	-0.49535	1.14264	-0.505327
5.71181	-0.263075	5.71191	-0.299724	5.71181	-0.253904	2.859	-0.440544	1.14342	-0.453925	2.38147	-0.426908	0.857047	-0.441233	1.71463	-0.495358	1.14331	-0.505358
5.71514	-0.26306	5.71524	-0.299725	5.71514	-0.253986	2.86	-0.440542	1.14409	-0.453945	2.38203	-0.426912	0.857547	-0.441234	1.71563	-0.495372	1.14398	-0.505402
5.71847	-0.263057	5.71857	-0.299725	5.71847	-0.254156	2.861	-0.440544	1.14475	-0.453981	2.38259	-0.42693	0.858046	-0.441234	1.71663	-0.495388	1.14464	-0.505462
5.7218	-0.263065	5.7219	-0.299723	5.7218	-0.254302	2.861	-0.440545	1.14542	-0.453991	2.38315	-0.426949	0.858546	-0.441238	1.71762	-0.495408	1.14531	-0.505513
5.72514	-0.263074	5.72523	-0.299726	5.72513	-0.254364	2.862	-0.440546	1.14609	-0.453996	2.38372	-0.426971	0.859045	-0.441236	1.71862	-0.495401	1.14597	-0.505545
5.72847	-0.263081	5.72857	-0.299747	5.72846	-0.254374	2.863	-0.440546	1.14675	-0.454011	2.38428	-0.426978	0.859544	-0.441222	1.71962	-0.495392	1.14664	-0.505573
5.7318	-0.263087	5.7319	-0.299775	5.73179	-0.254381	2.864	-0.440547	1.14742	-0.454031	2.38483	-0.426974	0.860044	-0.44121	1.72062	-0.495375	1.14731	-0.505606
5.73513	-0.26309	5.73523	-0.299789	5.73512	-0.254409	2.865	-0.440548	1.14808	-0.454048	2.38539	-0.426986	0.860543	-0.441197	1.72162	-0.495357	1.14797	-0.505638
5.73846	-0.263091	5.73856	-0.299785	5.73845	-0.254448	2.866	-0.440549	1.14875	-0.454064	2.38596	-0.427031	0.861042	-0.44118	1.72262	-0.495382	1.14864	-0.505667
5.74179	-0.263095	5.74189	-0.299779	5.74178	-0.254494	2.866	-0.44055	1.14942	-0.454083	2.38652	-0.427005	0.861542	-0.441163	1.72362	-0.495433	1.14931	-0.505698
5.74512	-0.263103	5.74522	-0.299783	5.74511	-0.254476	2.867	-0.440551	1.15008	-0.4541	2.38708	-0.427023	0.862041	-0.441146	1.72462	-0.495463	1.14997	-0.505732
5.74845	-0.263112	5.74855	-0.299795	5.74845	-0.254456	2.868	-0.440552	1.15075	-0.454105	2.38764	-0.427065	0.862541	-0.44113	1.72561	-0.495473	1.15064	-0.50577
5.75178	-0.263118	5.75188	-0.299809	5.75178	-0.254476	2.869	-0.440551	1.15142	-0.454098	2.3882	-0.427101	0.86304	-0.441116	1.72661	-0.495488	1.1513	-0.505811
5.75511	-0.26312	5.75521	-0.299812	5.75511	-0.254509	2.87	-0.440551	1.15208	-0.454093	2.38876	-0.427112	0.863539	-0.441112	1.72761	-0.495514	1.15197	-0.505853
5.75845	-0.263122	5.75854	-0.299811	5.75844	-0.254517	2.871	-0.44055	1.15275	-0.454092	2.38932	-0.4271	0.864039	-0.441114	1.72861	-0.495537	1.15264	-0.505893
5.76178	-0.263124	5.76187	-0.299815	5.76177	-0.254513	2.871	-0.44055	1.15341	-0.454089	2.38988	-0.427104	0.864538	-0.441117	1.72961	-0.495535	1.1533	-0.505924
5.76511	-0.263128	5.7652	-0.299824	5.7651	-0.254538	2.872	-0.44055	1.15408	-0.454089	2.39044	-0.427126	0.865037	-0.44112	1.73061	-0.495525	1.15397	-0.505948
5.76844	-0.263133	5.76854	-0.299843	5.76843	-0.254588	2.873	-0.440549	1.15474	-0.454118	2.391	-0.427141	0.865537	-0.441117	1.73161	-0.495517	1.15463	-0.505966
5.77177	-0.263137	5.77187	-0.299873	5.77176	-0.254627	2.874	-0.440547	1.15541	-0.454152	2.39156	-0.427138	0.866036	-0.441111	1.73261	-0.495554	1.1553	-0.505977
5.7751	-0.263142	5.7752	-0.299906	5.77509	-0.254623	2.875	-0.440542	1.15608	-0.454182	2.39212	-0.427138	0.866535	-0.441112	1.73361	-0.495591	1.15597	-0.505992
5.77843	-0.263154	5.77853	-0.299939	5.77842	-0.254584	2.876	-0.440532	1.15674	-0.454206	2.39268	-0.427162	0.867035	-0.441117	1.7346	-0.495619	1.15663	-0.506016
5.78176	-0.263165	5.78186	-0.299973	5.78175	-0.254584	2.876	-0.440521	1.15741	-0.454233	2.39324	-0.427213	0.867534	-0.441122	1.7356	-0.495641	1.1573	-0.506045
5.78509	-0.263168	5.78519	-0.299999	5.78508	-0.254664	2.877	-0.44051	1.15808	-0.454268	2.3938	-0.427258	0.868034	-0.441132	1.7366	-0.495644	1.15796	-0.506073
5.78842	-0.263169	5.78852	-0.300019	5.78841	-0.254741	2.878	-0.440499	1.15874	-0.454306	2.39436	-0.427296	0.868533	-0.441144	1.7376	-0.495638	1.15863	-0.506099
5.79175	-0.263174	5.79185	-0.300024	5.79175	-0.254791	2.879	-0.440488	1.15941	-0.454347	2.39492	-0.427312	0.869032	-0.441152	1.7386	-0.495644	1.1593	-0.506128
5.79509	-0.263184	5.79518	-0.300018	5.79508	-0.254846	2.88	-0.440477	1.16007	-0.454385	2.39548	-0.427335	0.869532	-0.44116	1.7396	-0.495672	1.15996	-0.506161
5.79842	-0.263192	5.79851	-0.300017	5.79841	-0.254909	2.881	-0.440466	1.16074	-0.454403	2.39604	-0.427356	0.870031	-0.441169	1.7406	-0.495697	1.16063	-0.50618
5.80175	-0.263187	5.80185	-0.300035	5.80174	-0.254914	2.881	-0.440457	1.16141	-0.45441	2.3966	-0.427331	0.87053	-0.441184	1.7416	-0.495728	1.16129	-0.506185
5.80508	-0.263176	5.80518	-0.30006	5.80507	-0.254894	2.882	-0.440452	1.16207	-0.454414	2.39716	-0.427349	0.87103	-0.441195	1.74259	-0.495763	1.16196	-0.506197
5.80841	-0.263169	5.80851	-0.300071	5.8084	-0.254941	2.883	-0.440449	1.16274	-0.45439	2.39772	-0.42738	0.871529	-0.441203	1.74359	-0.495823	1.16263	-0.506225
5.81174	-0.263165	5.81184	-0.30006	5.81173	-0.255032	2.884	-0.440447	1.16341	-0.454355	2.39828	-0.427402	0.872028	-0.441211	1.74459	-0.495874	1.16329	-0.506258
5.81507	-0.263164	5.81517	-0.300039	5.81506	-0.255114	2.885	-0.440445	1.16407	-0.454343	2.39884	-0.427395	0.872528	-0.441215	1.74559	-0.495929	1.16396	-0.506292
5.8184	-0.263169	5.8185	-0.300029	5.81839	-0.255161	2.886	-0.440443	1.16474	-0.45436	2.3994	-0.427365	0.873027	-0.441215	1.74659	-0.495979	1.16463	-0.506326
5.82173	-0.263174	5.82183	-0.30004	5.82172	-0.255166	2.886	-0.44044	1.1654	-0.454372	2.39996	-0.427334	0.873527	-0.441215	1.74759	-0.496016	1.16529	-0.506351
5.82506	-0.263176	5.82516	-0.300065	5.82505	-0.255152	2.887	-0.440438	1.16607	-0.454378	2.40052	-0.42735	0.874026	-0.441217	1.74859	-0.496042	1.16596	-0.506363
5.82839	-0.263176	5.82849	-0.300082	5.82839	-0.255132	2.888	-0.440435	1.16674	-0.45439	2.40108	-0.427362	0.874525	-0.441218	1.74959	-0.496074	1.16662	-0.506369
5.83172	-0.263178	5.83182	-0.300107	5.83172	-0.255084	2.889	-0.440431	1.1674	-0.454421	2.40164	-0.427376	0.875025	-0.441216	1.75059	-0.496097	1.16729	-0.506383
5.83506	-0.263181	5.83515	-0.300137	5.83505	-0.255006	2.89	-0.44043	1.16807	-0.454452	2.4022	-0.427384	0.875524	-0.441214	1.75158	-0.496107	1.16796	-0.506406
5.83839	-0.263185	5.83849	-0.300164	5.83838	-0.254931	2.891	-0.440429	1.16874	-0.454455	2.40276	-0.427383	0.876023	-0.441212	1.75258	-0.496125	1.16862	-0.506427
5.84172	-0.26319	5.84182	-0.300186	5.84171	-0.254884	2.891	-0.440429	1.1694	-0.454437	2.40332	-0.427384	0.876523	-0.441211	1.75358	-0.496144	1.16929	-0.506446
5.84505	-0.263191	5.84515	-0.300203	5.84504	-0.254855	2.892	-0.440428	1.17007	-0.454427	2.40388	-0.427397	0.877022	-0.441211	1.75458	-0.496165	1.16995	-0.506467
5.84838	-0.263186	5.84848	-0.300219	5.84837	-0.254801	2.893	-0.440427	1.17073	-0.454456	2.40444	-0.427418	0.877522	-0.441215	1.75558	-0.49618	1.17062	-0.506489
5.85171	-0.263181	5.85181	-0.300227	5.8517	-0.254774	2.894	-0.440426	1.1714	-0.454481	2.405	-0.42745	0.878021	-0.441228	1.75658	-0.496187	1.17129	-0.506512
5.85504	-0.263176	5.85514	-0.300217	5.85503	-0.254807	2.895	-0.440425	1.17207	-0.454487	2.40556	-0.427496	0.87852	-0.441243	1.75758	-0.496153	1.17195	-0.50654
5.85837	-0.263171	5.85847	-0.300199	5.85836	-0.254859	2.896	-0.440425	1.17273	-0.454489	2.40612	-0.427543	0.87902	-0.441259	1.75858	-0.496125	1.17262	-0.506567
5.8617	-0.263167	5.8618	-0.300183	5.8617	-0.254866	2.896	-0.440423	1.1734	-0.454492	2.40668	-0.427582	0.879519	-0.441274	1.75958	-0.49611	1.17328	-0.506585
5.86503	-0.263168	5.86513	-0.300175	5.86503	-0.254804	2.897	-0.440419	1.17406	-0.454496	2.40724	-0.427653	0.880018	-0.441289	1.76057	-0.49611	1.17395	-0.5066
5.86836	-0.263171	5.86846	-0.300175	5.86836	-0.254818	2.898	-0.440416	1.17473	-0.454502	2.4078	-0.427739	0.880518	-0.441304	1.76157	-0.496115	1.17462	-0.506615
5.8717	-0.263171	5.87179	-0.300179	5.87169	-0.254909	2.899	-0.440412	1.1754	-0.454521	2.40836	-0.427797	0.881017	-0.441318	1.76257	-0.49613	1.17528	-0.506629
5.87503	-0.263168	5.87512	-0.300196	5.87502	-0.254976	2.9	-0.440409	1.17606	-0.45454	2.40892	-0.427827	0.881516	-0.441332	1.76357	-0.496143	1.17595	-0.506642
5.87836	-0.263165	5.87846	-0.300223	5.87835	-0.254979	2.901	-0.440405	1.17673	-0.454554	2.40948	-0.427849	0.882016	-0.44134	1.76457	-0.496149	1.17661	-0.506659
5.88169	-0.263164	5.88179	-0.300246	5.88168	-0.25495	2.901	-0.440402	1.17739	-0.454567	2.41004	-0.427869	0.882515	-0.441339	1.76557	-0.496163	1.17728	-0.506687
5.88502	-0.26316	5.88512	-0.300254	5.88501	-0.254958	2.902	-0.440399	1.17806	-0.454586	2.4106	-0.427863	0.883015	-0.441336	1.76657	-0.496166	1.17795	-0.506716
5.88835	-0.263153	5.88845	-0.300263	5.88834	-0.254982	2.903	-0.440397	1.17873	-0.454616	2.41116	-0.427878	0.883514	-0.441332	1.76757	-0.496158	1.17861	-0.506746
5.89168	-0.263147	5.89178	-0.300289	5.89167	-0.254925	2.904	-0.440395	1.17939	-0.454666	2.41172	-0.427888	0.884013	-0.441333	1.76856	-0.496155	1.17928	-0.506776
5.89501	-0.263144	5.89511	-0.300301	5.895	-0.254817	2.905	-0.440393	1.18006	-0.454707	2.41228	-0.427892	0.884513	-0.441346	1.76956	-0.496161	1.17995	-0.506808
5.89834	-0.263141	5.89844	-0.300309	5.89834	-0.254716	2.906	-0.440391	1.18073	-0.454725	2.41284	-0.427903	0.885012	-0.441369	1.77056	-0.496167	1.18061	-0.50684
5.90167	-0.26314	5.90177	-0.300333	5.90167	-0.254655	2.906	-0.44039	1.18139	-0.454703	2.4134	-0.427916	0.885511	-0.441395	1.77156	-0.496176	1.18128	-0.506867
5.90501	-0.263139	5.9051	-0.300367	5.905	-0.254637	2.907	-0.440388	1.18206	-0.454685	2.41396	-0.427902	0.886011	-0.44142	1.77256	-0.49618	1.18194	-0.506883
5.90834	-0.263139	5.90843	-0.300391	5.90833	-0.254697	2.908	-0.440386	1.18273	-0.454681	2.41452	-0.427856	0.88651	-0.441443	1.77356	-0.496172	1.18261	-0.506908
5.91167	-0.26314	5.91176	-0.300407	5.91166	-0.254797	2.909	-0.440384	1.18339	-0.45468	2.41508	-0.42783	0.887009	-0.441465	1.77456	-0.496164	1.18328	-0.506953
5.915	-0.263141	5.91509	-0.30041	5.91499	-0.254865	2.91	-0.440383	1.18406	-0.454671	2.41564	-0.427794	0.887509	-0.441489	1.77556	-0.496162	1.18394	-0.506993
5.91833	-0.263141	5.91843	-0.30041	5.91832	-0.254888	2.911	-0.440383	1.18472	-0.454656	2.4162	-0.427769	0.888008	-0.441512	1.77656	-0.496168	1.18461	-0.507008
5.92166	-0.263141	5.92176	-0.300414	5.92165	-0.254893	2.911	-0.440383	1.18539	-0.454654	2.41676	-0.427767	0.888508	-0.441535	1.77755	-0.496174	1.18528	-0.507015
5.92499	-0.263141	5.92509	-0.300425	5.92498	-0.2549	2.912	-0.440383	1.18606	-0.454651	2.41732	-0.427782	0.889007	-0.441558	1.77855	-0.496184	1.18594	-0.507031
5.92832	-0.263144	5.92842	-0.300444	5.92831	-0.254901	2.913	-0.440383	1.18672	-0.454646	2.41789	-0.427811	0.889506	-0.441572	1.77955	-0.496199	1.18661	-0.507063
5.93165	-0.263149	5.93175	-0.300465	5.93164	-0.254827	2.914	-0.440383	1.18739	-0.454607	2.41845	-0.427822	0.890006	-0.441583	1.78055	-0.496221	1.18727	-0.507097
5.93498	-0.263155	5.93508	-0.300479	5.93497	-0.254665	2.915	-0.440383	1.18805	-0.454567	2.419	-0.427867	0.890505	-0.441594	1.78155	-0.49626	1.18794	-0.50713
5.93831	-0.26316	5.93841	-0.300504	5.9383	-0.254519	2.916	-0.440383	1.18872	-0.454543	2.41956	-0.4279	0.891004	-0.441601	1.78255	-0.496298	1.1886	-0.507164
5.94165	-0.263162	5.94174	-0.300538	5.94164	-0.254457	2.916	-0.440383	1.18939	-0.454524	2.42013	-0.427915	0.891504	-0.441596	1.78355	-0.496327	1.18927	-0.507197
5.94498	-0.263161	5.94507	-0.300571	5.94497	-0.254469	2.917	-0.440388	1.19005	-0.45451	2.42069	-0.427925	0.892003	-0.441583	1.78455	-0.496353	1.18994	-0.507232
5.94831	-0.26316	5.9484	-0.300596	5.9483	-0.254456	2.918	-0.440394	1.19072	-0.454525	2.42125	-0.427919	0.892502	-0.441569	1.78555	-0.496367	1.1906	-0.507264
5.95164	-0.263159	5.95174	-0.300618	5.95163	-0.254327	2.919	-0.440401	1.19138	-0.454542	2.42181	-0.428086	0.893002	-0.441555	1.78655	-0.496376	1.19127	-0.507296
5.95497	-0.26316	5.95507	-0.300639	5.95496	-0.254169	2.92	-0.440408	1.19205	-0.454532	2.42237	-0.428153	0.893501	-0.441543	1.78754	-0.496382	1.19194	-0.507326
5.9583	-0.263161	5.9584	-0.300661	5.95829	-0.25409	2.921	-0.440414	1.19272	-0.454518	2.42293	-0.428189	0.894001	-0.44154	1.78854	-0.496401	1.1926	-0.507354
5.96163	-0.263162	5.96173	-0.300685	5.96162	-0.254085	2.921	-0.440421	1.19338	-0.454493	2.42349	-0.428228	0.8945	-0.441543	1.78954	-0.496415	1.19327	-0.507376
5.96496	-0.263163	5.96506	-0.300705	5.96495	-0.254097	2.922	-0.440428	1.19405	-0.454447	2.42405	-0.428256	0.894999	-0.441548	1.79054	-0.496425	1.19393	-0.507384
5.96829	-0.263167	5.96839	-0.300716	5.96828	-0.254069	2.923	-0.440434	1.19472	-0.454395	2.42461	-0.428276	0.895499	-0.441552	1.79154	-0.496436	1.1946	-0.507392
5.97162	-0.263174	5.97172	-0.300721	5.97161	-0.25402	2.924	-0.440439	1.19538	-0.454367	2.42517	-0.428287	0.895998	-0.441564	1.79254	-0.496446	1.19527	-0.507404
5.97495	-0.263183	5.97505	-0.300739	5.97494	-0.25405	2.925	-0.440441	1.19605	-0.454349	2.42573	-0.428288	0.896497	-0.441578	1.79354	-0.496442	1.19593	-0.507424
5.97828	-0.263189	5.97838	-0.300781	5.97828	-0.254172	2.926	-0.440442	1.19671	-0.454364	2.42629	-0.42828	0.896997	-0.441593	1.79454	-0.496437	1.1966	-0.50744
5.98162	-0.263196	5.98171	-0.300826	5.98161	-0.254373	2.926	-0.440444	1.19738	-0.454386	2.42685	-0.428301	0.897496	-0.441607	1.79553	-0.496444	1.19727	-0.507452
5.98495	-0.263202	5.98504	-0.300856	5.98494	-0.254579	2.927	-0.440446	1.19805	-0.454412	2.42741	-0.428317	0.897995	-0.44162	1.79653	-0.496455	1.19793	-0.50747
5.98828	-0.263204	5.98837	-0.300872	5.98827	-0.254704	2.928	-0.440447	1.19871	-0.454429	2.42797	-0.42833	0.898495	-0.441631	1.79753	-0.496465	1.1986	-0.507502
5.99161	-0.263204	5.99171	-0.300891	5.9916	-0.254731	2.929	-0.440449	1.19938	-0.454434	2.42853	-0.428335	0.898994	-0.441645	1.79853	-0.496472	1.19926	-0.50753
5.99494	-0.263203	5.99504	-0.300918	5.99493	-0.254733	2.93	-0.440451	1.20005	-0.45443	2.42909	-0.428326	0.899494	-0.44166	1.79953	-0.496472	1.19993	-0.507552
5.99827	-0.263205	5.99837	-0.30093	5.99826	-0.25478	2.931	-0.440452	1.20071	-0.454428	2.42965	-0.42833	0.899993	-0.441675	1.80053	-0.496471	1.2006	-0.50758
6.0016	-0.263208	6.0017	-0.300929	6.00159	-0.254885	2.931	-0.440451	1.20138	-0.454411	2.43021	-0.42833	0.900492	-0.441688	1.80153	-0.496475	1.20126	-0.507609
6.00493	-0.263212	6.00503	-0.300925	6.00492	-0.25503	2.932	-0.44045	1.20204	-0.454391	2.43077	-0.428352	0.900992	-0.441692	1.80253	-0.496476	1.20193	-0.507635
6.00826	-0.263215	6.00836	-0.300917	6.00825	-0.255181	2.933	-0.440448	1.20271	-0.454428	2.43133	-0.428377	0.901491	-0.441685	1.80353	-0.496473	1.20259	-0.507649
6.01159	-0.263217	6.01169	-0.300902	6.01159	-0.255261	2.934	-0.440447	1.20338	-0.454487	2.43189	-0.428391	0.90199	-0.441675	1.80452	-0.496499	1.20326	-0.50765
6.01492	-0.263219	6.01502	-0.300901	6.01492	-0.25537	2.935	-0.440446	1.20404	-0.454526	2.43245	-0.428388	0.90249	-0.441664	1.80552	-0.496532	1.20393	-0.507653
6.01825	-0.263218	6.01835	-0.300916	6.01825	-0.255544	2.936	-0.440445	1.20471	-0.454527	2.43301	-0.428375	0.902989	-0.441646	1.80652	-0.496538	1.20459	-0.507665
6.02159	-0.263217	6.02168	-0.300936	6.02158	-0.255692	2.936	-0.440443	1.20537	-0.45453	2.43357	-0.428364	0.903489	-0.441628	1.80752	-0.496528	1.20526	-0.507682
6.02492	-0.263217	6.02501	-0.300954	6.02491	-0.255766	2.937	-0.440442	1.20604	-0.454551	2.43413	-0.428373	0.903988	-0.44161	1.80852	-0.496528	1.20592	-0.507698
6.02825	-0.263223	6.02835	-0.30097	6.02824	-0.255792	2.938	-0.440443	1.20671	-0.45457	2.43469	-0.428387	0.904487	-0.441593	1.80952	-0.496547	1.20659	-0.507714
6.03158	-0.263233	6.03168	-0.300977	6.03157	-0.255854	2.939	-0.440444	1.20737	-0.454534	2.43525	-0.428388	0.904987	-0.441576	1.81052	-0.49657	1.20726	-0.507731
6.03491	-0.26324	6.03501	-0.300981	6.0349	-0.255941	2.94	-0.440444	1.20804	-0.454489	2.43581	-0.428381	0.905486	-0.44156	1.81152	-0.496589	1.20792	-0.507751
6.03824	-0.263241	6.03834	-0.300979	6.03823	-0.256007	2.941	-0.440444	1.2087	-0.454466	2.43637	-0.428398	0.905985	-0.441548	1.81252	-0.496605	1.20859	-0.507771
6.04157	-0.263239	6.04167	-0.300971	6.04156	-0.256063	2.941	-0.440444	1.20937	-0.454469	2.43693	-0.428432	0.906485	-0.441537	1.81351	-0.496603	1.20925	-0.507787
6.0449	-0.26324	6.045	-0.300967	6.04489	-0.256149	2.942	-0.440444	1.21004	-0.454491	2.43749	-0.428436	0.906984	-0.441525	1.81451	-0.496597	1.20992	-0.5078
6.04823	-0.263245	6.04833	-0.300986	6.04823	-0.256245	2.943	-0.440444	1.2107	-0.454527	2.43805	-0.428419	0.907483	-0.44152	1.81551	-0.49659	1.21059	-0.50782
6.05156	-0.263251	6.05166	-0.301017	6.05156	-0.256327	2.944	-0.440444	1.21137	-0.454558	2.43861	-0.428377	0.907983	-0.441522	1.81651	-0.4966	1.21125	-0.507848
6.0549	-0.263256	6.05499	-0.301037	6.05489	-0.256403	2.945	-0.440444	1.21204	-0.454569	2.43917	-0.428337	0.908482	-0.441528	1.81751	-0.496619	1.21192	-0.507871
6.05823	-0.263257	6.05832	-0.301037	6.05822	-0.256479	2.946	-0.440444	1.2127	-0.454586	2.43973	-0.428329	0.908982	-0.441534	1.81851	-0.496663	1.21259	-0.507887
6.06156	-0.263259	6.06166	-0.301034	6.06155	-0.256531	2.946	-0.440447	1.21337	-0.454589	2.44029	-0.428299	0.909481	-0.441539	1.81951	-0.496709	1.21325	-0.507904
6.06489	-0.26326	6.06499	-0.301038	6.06488	-0.256513	2.947	-0.440451	1.21403	-0.454588	2.44085	-0.428297	0.90998	-0.441536	1.82051	-0.496724	1.21392	-0.507922
6.06822	-0.263261	6.06832	-0.301047	6.06821	-0.25648	2.948	-0.440454	1.2147	-0.4546	2.44141	-0.428339	0.91048	-0.441529	1.8215	-0.496721	1.21458	-0.507935
6.07155	-0.263266	6.07165	-0.301054	6.07154	-0.256523	2.949	-0.440458	1.21537	-0.454641	2.44197	-0.428362	0.910979	-0.441519	1.8225	-0.496726	1.21525	-0.507946
6.07488	-0.263272	6.07498	-0.301053	6.07487	-0.256596	2.95	-0.440462	1.21603	-0.454682	2.44253	-0.428354	0.911478	-0.441509	1.8235	-0.496746	1.21592	-0.507953
6.07821	-0.263277	6.07831	-0.301046	6.0782	-0.256653	2.951	-0.440465	1.2167	-0.454712	2.44309	-0.428341	0.911978	-0.441498	1.8245	-0.496768	1.21658	-0.507953
6.08154	-0.263278	6.08164	-0.301053	6.08153	-0.256677	2.951	-0.440469	1.21737	-0.454738	2.44365	-0.428352	0.912477	-0.441485	1.8255	-0.496793	1.21725	-0.507948
6.08487	-0.263275	6.08497	-0.30108	6.08486	-0.256647	2.952	-0.440472	1.21803	-0.454783	2.44421	-0.428353	0.912976	-0.441475	1.8265	-0.49682	1.21791	-0.507951
6.0882	-0.26327	6.0883	-0.301118	6.08819	-0.256577	2.953	-0.440471	1.2187	-0.45483	2.44477	-0.428307	0.913476	-0.441464	1.8275	-0.496856	1.21858	-0.507961
6.09154	-0.263268	6.09163	-0.301157	6.09153	-0.256532	2.954	-0.440467	1.21936	-0.454841	2.44533	-0.428297	0.913975	-0.441455	1.8285	-0.4969	1.21925	-0.507971
6.09487	-0.263268	6.09496	-0.301197	6.09486	-0.256576	2.955	-0.440463	1.22003	-0.454809	2.44589	-0.428315	0.914475	-0.44145	1.8295	-0.496915	1.21991	-0.507991
6.0982	-0.26327	6.09829	-0.301223	6.09819	-0.256638	2.956	-0.440459	1.2207	-0.454794	2.44645	-0.428347	0.914974	-0.44145	1.83049	-0.496902	1.22058	-0.508017
6.10153	-0.263269	6.10163	-0.301219	6.10152	-0.256635	2.956	-0.440455	1.22136	-0.454819	2.44701	-0.428412	0.915473	-0.441451	1.83149	-0.496898	1.22124	-0.50803
6.10486	-0.263268	6.10496	-0.3012	6.10485	-0.256584	2.957	-0.440451	1.22203	-0.454845	2.44757	-0.42843	0.915973	-0.441453	1.83249	-0.49692	1.22191	-0.508032
6.10819	-0.263272	6.10829	-0.301188	6.10818	-0.256495	2.958	-0.440447	1.2227	-0.45486	2.44813	-0.428421	0.916472	-0.441455	1.83349	-0.496947	1.22258	-0.508036
6.11152	-0.263275	6.11162	-0.301188	6.11151	-0.25641	2.959	-0.440443	1.22336	-0.454882	2.44869	-0.428433	0.916971	-0.441461	1.83449	-0.496962	1.22324	-0.508045
6.11485	-0.263273	6.11495	-0.3012	6.11484	-0.256396	2.96	-0.440441	1.22403	-0.45493	2.44925	-0.428418	0.917471	-0.441466	1.83549	-0.496981	1.22391	-0.508058
6.11818	-0.263269	6.11828	-0.301215	6.11817	-0.25645	2.961	-0.440443	1.22469	-0.455008	2.44981	-0.428374	0.91797	-0.441463	1.83649	-0.497007	1.22457	-0.508067
6.12151	-0.263269	6.12161	-0.301234	6.1215	-0.256528	2.961	-0.440448	1.22536	-0.455071	2.45037	-0.428352	0.918469	-0.441458	1.83749	-0.497029	1.22524	-0.508076
6.12484	-0.263277	6.12494	-0.30126	6.12484	-0.256658	2.962	-0.440453	1.22603	-0.455086	2.45093	-0.428379	0.918969	-0.441451	1.83848	-0.497052	1.22591	-0.508093
6.12817	-0.263285	6.12827	-0.301283	6.12817	-0.256787	2.963	-0.440458	1.22669	-0.455094	2.45149	-0.428408	0.919468	-0.441437	1.83948	-0.497079	1.22657	-0.508116
6.1315	-0.263288	6.1316	-0.301289	6.1315	-0.256865	2.964	-0.440464	1.22736	-0.455104	2.45206	-0.428446	0.919968	-0.44143	1.84048	-0.497102	1.22724	-0.508131
6.13484	-0.263289	6.13493	-0.3013	6.13483	-0.25692	2.965	-0.440469	1.22802	-0.455106	2.45262	-0.428495	0.920467	-0.441434	1.84148	-0.497111	1.22791	-0.508134
6.13817	-0.263289	6.13826	-0.301329	6.13816	-0.256953	2.966	-0.440474	1.22869	-0.455098	2.45317	-0.428554	0.920966	-0.441439	1.84248	-0.497121	1.22857	-0.508135
6.1415	-0.263289	6.1416	-0.301365	6.14149	-0.256934	2.966	-0.440479	1.22936	-0.455094	2.45373	-0.428615	0.921466	-0.441443	1.84348	-0.497122	1.22924	-0.508139
6.14483	-0.263287	6.14493	-0.301399	6.14482	-0.256894	2.967	-0.440478	1.23002	-0.455092	2.4543	-0.428605	0.921965	-0.441446	1.84448	-0.497112	1.2299	-0.50815
6.14816	-0.263282	6.14826	-0.301425	6.14815	-0.256817	2.968	-0.440472	1.23069	-0.455109	2.45486	-0.428618	0.922464	-0.441444	1.84548	-0.497116	1.23057	-0.508163
6.15149	-0.263275	6.15159	-0.301437	6.15148	-0.256704	2.969	-0.440465	1.23135	-0.455125	2.45542	-0.428634	0.922964	-0.44144	1.84648	-0.49716	1.23124	-0.508173
6.15482	-0.263267	6.15492	-0.301446	6.15481	-0.256588	2.97	-0.440458	1.23202	-0.455113	2.45598	-0.428654	0.923463	-0.441436	1.84747	-0.497212	1.2319	-0.508181
6.15815	-0.263261	6.15825	-0.301463	6.15814	-0.256485	2.971	-0.440452	1.23269	-0.455086	2.45654	-0.428663	0.923962	-0.44143	1.84847	-0.49724	1.23257	-0.508195
6.16148	-0.263257	6.16158	-0.301487	6.16148	-0.256391	2.971	-0.440445	1.23335	-0.455074	2.4571	-0.428642	0.924462	-0.441422	1.84947	-0.49725	1.23324	-0.508215
6.16481	-0.263253	6.16491	-0.301519	6.16481	-0.256324	2.972	-0.440438	1.23402	-0.455076	2.45766	-0.428654	0.924961	-0.441416	1.85047	-0.497257	1.2339	-0.508231
6.16815	-0.263251	6.16824	-0.301551	6.16814	-0.256297	2.973	-0.440432	1.23469	-0.455072	2.45822	-0.428646	0.925461	-0.441411	1.85147	-0.497283	1.23457	-0.508236
6.17148	-0.26325	6.17157	-0.301574	6.17147	-0.256303	2.974	-0.440424	1.23535	-0.455045	2.45878	-0.428659	0.92596	-0.44141	1.85247	-0.497303	1.23523	-0.508245
6.17481	-0.263248	6.1749	-0.301587	6.1748	-0.256299	2.975	-0.440415	1.23602	-0.455019	2.45934	-0.428675	0.926459	-0.441421	1.85347	-0.497326	1.2359	-0.508261
6.17814	-0.263243	6.17824	-0.301595	6.17813	-0.25628	2.975	-0.440406	1.23668	-0.455022	2.4599	-0.428682	0.926959	-0.441434	1.85447	-0.497355	1.23656	-0.508271
6.18147	-0.26324	6.18157	-0.301607	6.18146	-0.256262	2.976	-0.440396	1.23735	-0.455031	2.46046	-0.42868	0.927458	-0.441443	1.85547	-0.4974	1.23723	-0.508263
6.1848	-0.263239	6.1849	-0.301641	6.18479	-0.256283	2.977	-0.440387	1.23802	-0.45503	2.46102	-0.428687	0.927957	-0.441452	1.85647	-0.497446	1.2379	-0.508252
6.18813	-0.263243	6.18823	-0.30168	6.18812	-0.256297	2.978	-0.440378	1.23868	-0.45502	2.46158	-0.428675	0.928457	-0.441459	1.85746	-0.49748	1.23856	-0.508251
6.19146	-0.263244	6.19156	-0.301693	6.19145	-0.256324	2.979	-0.440368	1.23935	-0.455004	2.46214	-0.428674	0.928956	-0.441467	1.85846	-0.497475	1.23923	-0.508256
6.19479	-0.263242	6.19489	-0.301686	6.19478	-0.256353	2.98	-0.440359	1.24002	-0.454993	2.4627	-0.428693	0.929455	-0.441478	1.85946	-0.497462	1.2399	-0.508256
6.19812	-0.263244	6.19822	-0.301691	6.19811	-0.256305	2.98	-0.440351	1.24068	-0.454983	2.46326	-0.428719	0.929955	-0.441492	1.86046	-0.497449	1.24056	-0.508255
6.20146	-0.263247	6.20155	-0.301704	6.20145	-0.25618	2.981	-0.440347	1.24135	-0.454937	2.46382	-0.428731	0.930454	-0.441505	1.86146	-0.497441	1.24123	-0.508259
6.20479	-0.263248	6.20488	-0.301713	6.20478	-0.256053	2.982	-0.440348	1.24201	-0.454874	2.46438	-0.428728	0.930954	-0.441515	1.86246	-0.497445	1.24189	-0.508268
6.20812	-0.26324	6.20821	-0.301712	6.20811	-0.25587	2.983	-0.44035	1.24268	-0.454842	2.46494	-0.428813	0.931453	-0.44152	1.86346	-0.497461	1.24256	-0.50828
6.21145	-0.26323	6.21155	-0.301708	6.21144	-0.255682	2.984	-0.440352	1.24335	-0.454849	2.4655	-0.428859	0.931952	-0.44152	1.86446	-0.497478	1.24323	-0.508288
6.21478	-0.263222	6.21488	-0.301706	6.21477	-0.255565	2.985	-0.440355	1.24401	-0.454868	2.46606	-0.428901	0.932452	-0.441518	1.86546	-0.497478	1.24389	-0.508293
6.21811	-0.263217	6.21821	-0.301693	6.2181	-0.25547	2.985	-0.440357	1.24468	-0.454881	2.46662	-0.428927	0.932951	-0.441513	1.86645	-0.497471	1.24456	-0.508304
6.22144	-0.263214	6.22154	-0.301676	6.22143	-0.255342	2.986	-0.440359	1.24534	-0.454891	2.46718	-0.428931	0.93345	-0.441504	1.86745	-0.497466	1.24523	-0.508321
6.22477	-0.26321	6.22487	-0.301661	6.22476	-0.255235	2.987	-0.440361	1.24601	-0.454879	2.46774	-0.428925	0.93395	-0.441498	1.86845	-0.497467	1.24589	-0.508334
6.2281	-0.263205	6.2282	-0.301643	6.22809	-0.25516	2.988	-0.440361	1.24668	-0.454858	2.4683	-0.428909	0.934449	-0.441496	1.86945	-0.497479	1.24656	-0.508338
6.23143	-0.263203	6.23153	-0.301626	6.23142	-0.255124	2.989	-0.440358	1.24734	-0.454816	2.46886	-0.428927	0.934949	-0.441495	1.87045	-0.497503	1.24722	-0.508343
6.23476	-0.263204	6.23486	-0.301623	6.23475	-0.255086	2.99	-0.440354	1.24801	-0.454764	2.46942	-0.428946	0.935448	-0.441495	1.87145	-0.497507	1.24789	-0.508356
6.23809	-0.263207	6.23819	-0.301629	6.23809	-0.255007	2.99	-0.440351	1.24867	-0.45472	2.46998	-0.428959	0.935947	-0.441499	1.87245	-0.497487	1.24856	-0.508371
6.24143	-0.26321	6.24152	-0.301631	6.24142	-0.254918	2.991	-0.440348	1.24934	-0.454699	2.47054	-0.428965	0.936447	-0.441501	1.87345	-0.497476	1.24922	-0.508384
6.24476	-0.263214	6.24485	-0.301636	6.24475	-0.254906	2.992	-0.440344	1.25001	-0.45468	2.4711	-0.428967	0.936946	-0.441503	1.87444	-0.497495	1.24989	-0.508399
6.24809	-0.263219	6.24819	-0.301641	6.24808	-0.254931	2.993	-0.440341	1.25067	-0.454677	2.47166	-0.428966	0.937445	-0.441505	1.87544	-0.49752	1.25055	-0.508419
6.25142	-0.263225	6.25152	-0.301634	6.25141	-0.254948	2.994	-0.440338	1.25134	-0.454689	2.47222	-0.428982	0.937945	-0.441506	1.87644	-0.497522	1.25122	-0.508441
6.25475	-0.263231	6.25485	-0.301611	6.25474	-0.254942	2.995	-0.440338	1.25201	-0.454712	2.47278	-0.429	0.938444	-0.441505	1.87744	-0.497515	1.25189	-0.508456
6.25808	-0.263239	6.25818	-0.30159	6.25807	-0.254908	2.995	-0.440342	1.25267	-0.454721	2.47334	-0.429004	0.938943	-0.441502	1.87844	-0.4975	1.25255	-0.50847
6.26141	-0.263248	6.26151	-0.301585	6.2614	-0.254871	2.996	-0.440346	1.25334	-0.454721	2.4739	-0.429006	0.939443	-0.441499	1.87944	-0.497493	1.25322	-0.508488
6.26474	-0.263255	6.26484	-0.301582	6.26473	-0.25485	2.997	-0.440351	1.25401	-0.454704	2.47446	-0.429028	0.939942	-0.441495	1.88044	-0.497493	1.25388	-0.508513
6.26807	-0.263258	6.26817	-0.301573	6.26806	-0.254875	2.998	-0.440355	1.25467	-0.454687	2.47502	-0.429091	0.940442	-0.441491	1.88144	-0.497501	1.25455	-0.508541
6.2714	-0.263258	6.2715	-0.301571	6.2714	-0.254952	2.999	-0.440359	1.25534	-0.454674	2.47558	-0.429133	0.940941	-0.441486	1.88244	-0.497514	1.25522	-0.508566
6.27473	-0.263256	6.27483	-0.301595	6.27473	-0.255081	3	-0.440364	1.256	-0.454659	2.47614	-0.42915	0.94144	-0.441482	1.88343	-0.497551	1.25588	-0.50859
6.27806	-0.263253	6.27816	-0.301644	6.27806	-0.255262	3	-0.440368	1.25667	-0.454642	2.4767	-0.429151	0.94194	-0.441478	1.88443	-0.497578	1.25655	-0.508611
6.2814	-0.263248	6.28149	-0.301687	6.28139	-0.255465	3.001	-0.44037	1.25734	-0.454643	2.47726	-0.429139	0.942439	-0.44148	1.88543	-0.497595	1.25721	-0.508621
6.28473	-0.263245	6.28482	-0.301712	6.28472	-0.255583	3.002	-0.440368	1.258	-0.454659	2.47782	-0.429123	0.942938	-0.441488	1.88643	-0.497619	1.25788	-0.50862
6.28806	-0.263247	6.28815	-0.301734	6.28805	-0.255628	3.003	-0.440365	1.25867	-0.454661	2.47838	-0.429115	0.943438	-0.441496	1.88743	-0.497645	1.25855	-0.508619
6.29139	-0.263252	6.29149	-0.301767	6.29138	-0.255688	3.004	-0.440363	1.25933	-0.454654	2.47894	-0.429109	0.943937	-0.441503	1.88843	-0.497656	1.25921	-0.508625
6.29472	-0.263258	6.29482	-0.301808	6.29471	-0.255746	3.005	-0.44036	1.26	-0.454632	2.4795	-0.429116	0.944436	-0.44151	1.88943	-0.497662	1.25988	-0.508636
6.29805	-0.263265	6.29815	-0.301847	6.29804	-0.255777	3.005	-0.440358	1.26067	-0.454616	2.48006	-0.429114	0.944936	-0.441504	1.89043	-0.497684	1.26055	-0.508648
6.30138	-0.263273	6.30148	-0.301869	6.30137	-0.255825	3.006	-0.440356	1.26133	-0.454607	2.48062	-0.429107	0.945435	-0.44149	1.89142	-0.497722	1.26121	-0.508658
6.30471	-0.263281	6.30481	-0.301881	6.3047	-0.255938	3.007	-0.440353	1.262	-0.454593	2.48118	-0.42911	0.945935	-0.441474	1.89242	-0.497757	1.26188	-0.508663
6.30804	-0.263289	6.30814	-0.301895	6.30803	-0.25609	3.008	-0.440351	1.26266	-0.45459	2.48174	-0.429133	0.946434	-0.441459	1.89342	-0.497775	1.26254	-0.508662
6.31137	-0.263298	6.31147	-0.301915	6.31137	-0.256239	3.009	-0.440356	1.26333	-0.454616	2.4823	-0.42917	0.946933	-0.441446	1.89442	-0.497784	1.26321	-0.508669
6.31471	-0.263307	6.3148	-0.301933	6.3147	-0.256376	3.01	-0.440359	1.264	-0.454646	2.48286	-0.429169	0.947433	-0.441438	1.89542	-0.497789	1.26388	-0.508688
6.31804	-0.263315	6.31813	-0.301941	6.31803	-0.256517	3.01	-0.440361	1.26466	-0.454677	2.48342	-0.429154	0.947932	-0.441437	1.89642	-0.497797	1.26454	-0.508707
6.32137	-0.263322	6.32146	-0.301941	6.32136	-0.256686	3.011	-0.440362	1.26533	-0.454708	2.48398	-0.429176	0.948431	-0.44144	1.89742	-0.497819	1.26521	-0.50872
6.3247	-0.263329	6.32479	-0.301942	6.32469	-0.256833	3.012	-0.440364	1.266	-0.454722	2.48454	-0.429233	0.948931	-0.441444	1.89842	-0.497843	1.26587	-0.508725
6.32803	-0.263334	6.32813	-0.301937	6.32802	-0.256882	3.013	-0.440365	1.26666	-0.454713	2.4851	-0.429291	0.94943	-0.441445	1.89942	-0.497856	1.26654	-0.508711
6.33136	-0.263337	6.33146	-0.301926	6.33135	-0.256883	3.014	-0.440366	1.26733	-0.454677	2.48567	-0.429326	0.949929	-0.441442	1.90041	-0.497855	1.26721	-0.508685
6.33469	-0.263339	6.33479	-0.301916	6.33468	-0.256886	3.015	-0.440367	1.26799	-0.454671	2.48623	-0.429384	0.950429	-0.441434	1.90141	-0.497854	1.26787	-0.508674
6.33802	-0.263338	6.33812	-0.30192	6.33801	-0.2569	3.015	-0.440369	1.26866	-0.454678	2.48678	-0.429426	0.950928	-0.441424	1.90241	-0.497878	1.26854	-0.508681
6.34135	-0.263336	6.34145	-0.301932	6.34134	-0.256946	3.016	-0.440374	1.26933	-0.454699	2.48734	-0.42945	0.951428	-0.441414	1.90341	-0.497914	1.2692	-0.508686
6.34468	-0.263331	6.34478	-0.301934	6.34467	-0.257011	3.017	-0.440387	1.26999	-0.454717	2.48791	-0.429474	0.951927	-0.441409	1.90441	-0.497928	1.26987	-0.508684
6.34801	-0.263325	6.34811	-0.301942	6.348	-0.257046	3.018	-0.440406	1.27066	-0.454758	2.48847	-0.429505	0.952426	-0.441404	1.90541	-0.497923	1.27054	-0.508684
6.35135	-0.263322	6.35144	-0.301962	6.35134	-0.257016	3.019	-0.440425	1.27133	-0.454816	2.48903	-0.429522	0.952926	-0.441397	1.90641	-0.497909	1.2712	-0.50869
6.35468	-0.263322	6.35477	-0.301989	6.35467	-0.256961	3.02	-0.440444	1.27199	-0.454877	2.48959	-0.429522	0.953425	-0.441389	1.90741	-0.497884	1.27187	-0.508699
6.35801	-0.263324	6.3581	-0.302016	6.358	-0.256897	3.02	-0.440463	1.27266	-0.454932	2.49015	-0.42954	0.953924	-0.441379	1.90841	-0.497864	1.27253	-0.508701
6.36134	-0.263326	6.36144	-0.302027	6.36133	-0.256808	3.021	-0.440482	1.27332	-0.454978	2.49071	-0.429565	0.954424	-0.441366	1.9094	-0.497869	1.2732	-0.508695
6.36467	-0.263329	6.36477	-0.302011	6.36466	-0.256736	3.022	-0.440501	1.27399	-0.455004	2.49127	-0.429589	0.954923	-0.441356	1.9104	-0.497881	1.27387	-0.508698
6.368	-0.263334	6.3681	-0.301994	6.36799	-0.256766	3.023	-0.440517	1.27466	-0.45503	2.49183	-0.429601	0.955422	-0.441348	1.9114	-0.497883	1.27453	-0.508718
6.37133	-0.263338	6.37143	-0.301998	6.37132	-0.256849	3.024	-0.440528	1.27532	-0.455068	2.49239	-0.429598	0.955922	-0.441341	1.9124	-0.497885	1.2752	-0.508734
6.37466	-0.263341	6.37476	-0.302012	6.37465	-0.256888	3.025	-0.440535	1.27599	-0.455094	2.49295	-0.429572	0.956421	-0.441338	1.9134	-0.497891	1.27587	-0.508737
6.37799	-0.263344	6.37809	-0.302019	6.37798	-0.256886	3.025	-0.440542	1.27666	-0.45511	2.49351	-0.429592	0.956921	-0.441344	1.9144	-0.497886	1.27653	-0.508733
6.38132	-0.263345	6.38142	-0.302017	6.38131	-0.256816	3.026	-0.440549	1.27732	-0.455133	2.49407	-0.429595	0.95742	-0.441354	1.9154	-0.497876	1.2772	-0.508737
6.38465	-0.263344	6.38475	-0.302024	6.38464	-0.256702	3.027	-0.440555	1.27799	-0.455161	2.49463	-0.429595	0.957919	-0.441367	1.9164	-0.497875	1.27786	-0.508749
6.38798	-0.263341	6.38808	-0.302049	6.38798	-0.256598	3.028	-0.440562	1.27865	-0.455183	2.49519	-0.429595	0.958419	-0.441378	1.91739	-0.497884	1.27853	-0.508767
6.39131	-0.263339	6.39141	-0.302079	6.39131	-0.256502	3.029	-0.440569	1.27932	-0.455202	2.49575	-0.42959	0.958918	-0.441383	1.91839	-0.497908	1.2792	-0.50879
6.39465	-0.263337	6.39474	-0.302105	6.39464	-0.256415	3.03	-0.440576	1.27998	-0.455201	2.49631	-0.429584	0.959417	-0.441376	1.91939	-0.497935	1.27986	-0.508806
6.39798	-0.263334	6.39808	-0.302131	6.39797	-0.256393	3.03	-0.440584	1.28065	-0.455199	2.49687	-0.429549	0.959917	-0.441362	1.92039	-0.497955	1.28053	-0.50881
6.40131	-0.263331	6.4014	-0.302165	6.4013	-0.256425	3.031	-0.440585	1.28132	-0.455204	2.49743	-0.429528	0.960416	-0.441348	1.92139	-0.497958	1.28119	-0.508811
6.40464	-0.263326	6.40474	-0.302199	6.40463	-0.256457	3.032	-0.440582	1.28198	-0.455216	2.49799	-0.429505	0.960916	-0.441334	1.92239	-0.497961	1.28186	-0.50881
6.40797	-0.263318	6.40807	-0.302227	6.40796	-0.256503	3.033	-0.440578	1.28265	-0.455241	2.49855	-0.429466	0.961415	-0.441323	1.92339	-0.497968	1.28253	-0.508806
6.4113	-0.263307	6.4114	-0.302245	6.41129	-0.256574	3.034	-0.440575	1.28332	-0.455287	2.49911	-0.429418	0.961914	-0.441314	1.92439	-0.497977	1.28319	-0.508809
6.41463	-0.263298	6.41473	-0.302256	6.41462	-0.25667	3.035	-0.440571	1.28398	-0.455326	2.49967	-0.429387	0.962414	-0.441305	1.92539	-0.498003	1.28386	-0.508836
6.41796	-0.263294	6.41806	-0.30227	6.41795	-0.256773	3.035	-0.440568	1.28465	-0.455317	2.50023	-0.429316	0.962913	-0.441296	1.92639	-0.498045	1.28452	-0.508864
6.42129	-0.263294	6.42139	-0.302291	6.42129	-0.256827	3.036	-0.440564	1.28531	-0.455309	2.50079	-0.429247	0.963412	-0.441288	1.92738	-0.498066	1.28519	-0.508872
6.42462	-0.263296	6.42472	-0.302313	6.42462	-0.256824	3.037	-0.440561	1.28598	-0.455322	2.50135	-0.429132	0.963912	-0.441288	1.92838	-0.498043	1.28586	-0.508871
6.42796	-0.263301	6.42805	-0.302339	6.42795	-0.256765	3.038	-0.440558	1.28665	-0.455355	2.50191	-0.428987	0.964411	-0.441292	1.92938	-0.498025	1.28652	-0.508874
6.43129	-0.263306	6.43138	-0.302358	6.43128	-0.256698	3.039	-0.440557	1.28731	-0.455366	2.50247	-0.42883	0.96491	-0.441297	1.93038	-0.498026	1.28719	-0.508888
6.43462	-0.26331	6.43471	-0.302367	6.43461	-0.256674	3.04	-0.440558	1.28798	-0.455327	2.50303	-0.428654	0.96541	-0.441302	1.93138	-0.498032	1.28786	-0.508898
6.43795	-0.263311	6.43805	-0.302371	6.43794	-0.2567	3.04	-0.440558	1.28865	-0.455292	2.50359	-0.428444	0.965909	-0.441307	1.93238	-0.498036	1.28852	-0.508893
6.44128	-0.263314	6.44138	-0.302369	6.44127	-0.25673	3.041	-0.440558	1.28931	-0.455283	2.50415	-0.428172	0.966408	-0.441314	1.93338	-0.498033	1.28919	-0.508888
6.44461	-0.263318	6.44471	-0.302362	6.4446	-0.256758	3.042	-0.440558	1.28998	-0.455279	2.50471	-0.427887	0.966908	-0.441321	1.93438	-0.498028	1.28985	-0.508898
6.44794	-0.263321	6.44804	-0.30237	6.44793	-0.256774	3.043	-0.440558	1.29064	-0.455274	2.50527	-0.427592	0.967407	-0.441329	1.93538	-0.498048	1.29052	-0.508916
6.45127	-0.263324	6.45137	-0.302393	6.45126	-0.256768	3.044	-0.440558	1.29131	-0.455268	2.50583	-0.427268	0.967907	-0.441336	1.93637	-0.498079	1.29119	-0.508925
6.4546	-0.263326	6.4547	-0.302406	6.45459	-0.256758	3.045	-0.440555	1.29198	-0.455273	2.50639	-0.426896	0.968406	-0.441344	1.93737	-0.498088	1.29185	-0.508932
6.45793	-0.263329	6.45803	-0.302402	6.45792	-0.25676	3.045	-0.440551	1.29264	-0.455291	2.50695	-0.426509	0.968905	-0.441346	1.93837	-0.498084	1.29252	-0.508943
6.46127	-0.263331	6.46136	-0.302387	6.46126	-0.25676	3.046	-0.440545	1.29331	-0.455308	2.50751	-0.426076	0.969405	-0.441343	1.93937	-0.49809	1.29319	-0.50896
6.4646	-0.263331	6.46469	-0.302377	6.46459	-0.256811	3.047	-0.44054	1.29398	-0.455288	2.50807	-0.4256	0.969904	-0.44134	1.94037	-0.498098	1.29385	-0.508974
6.46793	-0.263331	6.46802	-0.302378	6.46792	-0.256924	3.048	-0.440534	1.29464	-0.455253	2.50863	-0.425124	0.970403	-0.441337	1.94137	-0.498093	1.29452	-0.508972
6.47126	-0.263333	6.47135	-0.302372	6.47125	-0.25704	3.049	-0.440528	1.29531	-0.455242	2.50919	-0.424679	0.970903	-0.441335	1.94237	-0.498085	1.29518	-0.508965
6.47459	-0.263335	6.47469	-0.302358	6.47458	-0.257133	3.05	-0.440523	1.29597	-0.455246	2.50975	-0.424267	0.971402	-0.441334	1.94337	-0.498077	1.29585	-0.508959
6.47792	-0.263336	6.47802	-0.302347	6.47791	-0.25719	3.05	-0.440517	1.29664	-0.455255	2.51031	-0.423879	0.971902	-0.441334	1.94436	-0.498068	1.29652	-0.50896
6.48125	-0.263337	6.48135	-0.302347	6.48124	-0.257188	3.051	-0.440516	1.29731	-0.455272	2.51087	-0.423448	0.972401	-0.441333	1.94536	-0.498057	1.29718	-0.508961
6.48458	-0.263338	6.48468	-0.302364	6.48457	-0.257202	3.052	-0.44052	1.29797	-0.455288	2.51143	-0.423011	0.9729	-0.441328	1.94636	-0.498049	1.29785	-0.508963
6.48791	-0.263342	6.48801	-0.302394	6.4879	-0.257262	3.053	-0.440526	1.29864	-0.455305	2.51199	-0.422608	0.9734	-0.441323	1.94736	-0.498037	1.29851	-0.508966
6.49124	-0.263349	6.49134	-0.302419	6.49123	-0.257332	3.054	-0.440534	1.2993	-0.455322	2.51255	-0.422249	0.973899	-0.441324	1.94836	-0.498025	1.29918	-0.508978
6.49457	-0.263359	6.49467	-0.302448	6.49456	-0.257394	3.055	-0.440541	1.29997	-0.455336	2.51311	-0.421913	0.974398	-0.441325	1.94936	-0.498028	1.29985	-0.508987
6.4979	-0.263369	6.498	-0.3025	6.49789	-0.257408	3.055	-0.440549	1.30064	-0.455345	2.51367	-0.421549	0.974898	-0.441327	1.95036	-0.498025	1.30051	-0.508991
6.50124	-0.263376	6.50133	-0.30257	6.50123	-0.257366	3.056	-0.440556	1.3013	-0.455354	2.51423	-0.421237	0.975397	-0.441332	1.95136	-0.497999	1.30118	-0.509001
6.50457	-0.26338	6.50466	-0.302625	6.50456	-0.257345	3.057	-0.440563	1.30197	-0.455354	2.51479	-0.420932	0.975896	-0.441335	1.95236	-0.497967	1.30184	-0.509016
6.5079	-0.263383	6.50799	-0.30265	6.50789	-0.25737	3.058	-0.440568	1.30263	-0.455342	2.51535	-0.420616	0.976396	-0.441333	1.95335	-0.497969	1.30251	-0.509034
6.51123	-0.263382	6.51133	-0.302655	6.51122	-0.257442	3.059	-0.440564	1.3033	-0.455309	2.51591	-0.420316	0.976895	-0.441332	1.95435	-0.497985	1.30318	-0.509051
6.51456	-0.263381	6.51466	-0.302656	6.51455	-0.257539	3.06	-0.440554	1.30397	-0.455276	2.51647	-0.42006	0.977395	-0.441332	1.95535	-0.497996	1.30384	-0.509065
6.51789	-0.263381	6.51799	-0.302656	6.51788	-0.257606	3.06	-0.440544	1.30463	-0.45529	2.51703	-0.419825	0.977894	-0.441337	1.95635	-0.498003	1.30451	-0.509087
6.52122	-0.263379	6.52132	-0.302655	6.52121	-0.257615	3.061	-0.440533	1.3053	-0.45532	2.51759	-0.41955	0.978393	-0.441343	1.95735	-0.498017	1.30517	-0.509114
6.52455	-0.263374	6.52465	-0.302656	6.52454	-0.257597	3.062	-0.440522	1.30597	-0.455336	2.51815	-0.419247	0.978893	-0.44135	1.95835	-0.498051	1.30584	-0.50914
6.52788	-0.263367	6.52798	-0.302661	6.52787	-0.257568	3.063	-0.440512	1.30663	-0.455352	2.51871	-0.418957	0.979392	-0.441356	1.95935	-0.498087	1.30651	-0.509161
6.53121	-0.26336	6.53131	-0.30268	6.5312	-0.257566	3.064	-0.440501	1.3073	-0.455369	2.51927	-0.418719	0.979891	-0.441359	1.96035	-0.498085	1.30717	-0.509182
6.53454	-0.263353	6.53464	-0.302704	6.53453	-0.257603	3.065	-0.440491	1.30797	-0.455371	2.51984	-0.418527	0.980391	-0.441358	1.96134	-0.498064	1.30784	-0.509201
6.53787	-0.263349	6.53797	-0.302722	6.53787	-0.257668	3.065	-0.440482	1.30863	-0.455371	2.5204	-0.418322	0.98089	-0.441357	1.96234	-0.498061	1.30851	-0.509207
6.54121	-0.263346	6.5413	-0.302736	6.5412	-0.257766	3.066	-0.440474	1.3093	-0.455366	2.52095	-0.418114	0.981389	-0.441356	1.96334	-0.49806	1.30917	-0.509207
6.54454	-0.263344	6.54463	-0.302756	6.54453	-0.257886	3.067	-0.440464	1.30996	-0.45536	2.52151	-0.417926	0.981889	-0.441353	1.96434	-0.498061	1.30984	-0.509207
6.54787	-0.263344	6.54796	-0.302774	6.54786	-0.257966	3.068	-0.440453	1.31063	-0.455383	2.52208	-0.417746	0.982388	-0.441346	1.96534	-0.49807	1.3105	-0.50921
6.5512	-0.263345	6.5513	-0.302783	6.55119	-0.257986	3.069	-0.440441	1.3113	-0.455417	2.52264	-0.417577	0.982888	-0.441338	1.96634	-0.498078	1.31117	-0.509217
6.55453	-0.263346	6.55463	-0.302794	6.55452	-0.257983	3.07	-0.44043	1.31196	-0.455438	2.5232	-0.417425	0.983387	-0.441329	1.96734	-0.498079	1.31184	-0.509223
6.55786	-0.263345	6.55796	-0.302809	6.55785	-0.257983	3.07	-0.440418	1.31263	-0.455449	2.52376	-0.417297	0.983886	-0.441321	1.96834	-0.498081	1.3125	-0.509226
6.56119	-0.263342	6.56129	-0.302829	6.56118	-0.258009	3.071	-0.440407	1.31329	-0.455456	2.52432	-0.417211	0.984386	-0.441318	1.96934	-0.498081	1.31317	-0.509222
6.56452	-0.263337	6.56462	-0.302853	6.56451	-0.258081	3.072	-0.440396	1.31396	-0.455443	2.52488	-0.417073	0.984885	-0.441327	1.97033	-0.498057	1.31383	-0.509218
6.56785	-0.263332	6.56795	-0.302867	6.56784	-0.258128	3.073	-0.44039	1.31463	-0.455424	2.52544	-0.416958	0.985384	-0.441341	1.97133	-0.498035	1.3145	-0.509219
6.57118	-0.263324	6.57128	-0.302869	6.57118	-0.258133	3.074	-0.440393	1.31529	-0.455406	2.526	-0.416878	0.985884	-0.441354	1.97233	-0.498039	1.31517	-0.509225
6.57451	-0.263316	6.57461	-0.302876	6.57451	-0.258131	3.075	-0.440398	1.31596	-0.455395	2.52656	-0.416821	0.986383	-0.441368	1.97333	-0.498047	1.31583	-0.509235
6.57785	-0.263309	6.57794	-0.30289	6.57784	-0.258113	3.075	-0.440403	1.31662	-0.455389	2.52712	-0.416774	0.986883	-0.44138	1.97433	-0.498038	1.3165	-0.509251
6.58118	-0.263304	6.58127	-0.302891	6.58117	-0.25809	3.076	-0.440408	1.31729	-0.455376	2.52768	-0.416755	0.987382	-0.44139	1.97533	-0.498026	1.31716	-0.509264
6.58451	-0.263299	6.5846	-0.302876	6.5845	-0.2581	3.077	-0.440413	1.31796	-0.455366	2.52824	-0.416704	0.987881	-0.4414	1.97633	-0.498022	1.31783	-0.509268
6.58784	-0.263296	6.58793	-0.302869	6.58783	-0.258187	3.078	-0.440419	1.31862	-0.455379	2.5288	-0.416707	0.988381	-0.441409	1.97733	-0.498019	1.3185	-0.509274
6.59117	-0.263291	6.59127	-0.302888	6.59116	-0.258304	3.079	-0.440424	1.31929	-0.455397	2.52936	-0.416723	0.98888	-0.441416	1.97833	-0.498011	1.31916	-0.509283
6.5945	-0.263287	6.5946	-0.302921	6.59449	-0.258375	3.08	-0.440428	1.31996	-0.455432	2.52992	-0.416751	0.989379	-0.441418	1.97933	-0.497992	1.31983	-0.509293
6.59783	-0.263285	6.59793	-0.302953	6.59782	-0.258392	3.08	-0.440431	1.32062	-0.455484	2.53048	-0.4168	0.989879	-0.441421	1.98032	-0.497967	1.32049	-0.509299
6.60116	-0.263283	6.60126	-0.302982	6.60115	-0.258397	3.081	-0.440432	1.32129	-0.455516	2.53104	-0.416863	0.990378	-0.441425	1.98132	-0.497953	1.32116	-0.509304
6.60449	-0.263282	6.60459	-0.303006	6.60448	-0.25844	3.082	-0.440435	1.32195	-0.455509	2.5316	-0.416942	0.990877	-0.441428	1.98232	-0.497951	1.32183	-0.509309
6.60782	-0.263285	6.60792	-0.303031	6.60782	-0.258509	3.083	-0.440437	1.32262	-0.455496	2.53216	-0.417013	0.991377	-0.44143	1.98332	-0.497939	1.32249	-0.509314
6.61116	-0.263291	6.61125	-0.303065	6.61114	-0.258571	3.084	-0.440439	1.32329	-0.455488	2.53272	-0.4171	0.991876	-0.441431	1.98432	-0.497915	1.32316	-0.509315
6.61449	-0.263296	6.61458	-0.303093	6.61448	-0.258587	3.084	-0.440441	1.32395	-0.455482	2.53328	-0.417243	0.992375	-0.441433	1.98532	-0.497891	1.32383	-0.509309
6.61782	-0.2633	6.61791	-0.303115	6.61781	-0.258572	3.085	-0.440443	1.32462	-0.455495	2.53384	-0.417413	0.992875	-0.441435	1.98632	-0.497868	1.32449	-0.509302
6.62115	-0.263301	6.62124	-0.303144	6.62114	-0.258562	3.086	-0.440446	1.32529	-0.455511	2.5344	-0.417534	0.993374	-0.44144	1.98731	-0.497844	1.32516	-0.5093
6.62448	-0.263298	6.62458	-0.303178	6.62447	-0.258537	3.087	-0.440449	1.32595	-0.455524	2.53496	-0.417629	0.993874	-0.441448	1.98831	-0.497838	1.32582	-0.509293
6.62781	-0.263293	6.62791	-0.303213	6.6278	-0.258465	3.088	-0.440452	1.32662	-0.455521	2.53552	-0.417694	0.994373	-0.441452	1.98931	-0.497858	1.32649	-0.509291
6.63114	-0.263287	6.63124	-0.303254	6.63113	-0.258411	3.089	-0.440451	1.32728	-0.455517	2.53608	-0.417778	0.994872	-0.441449	1.99031	-0.497882	1.32716	-0.509299
6.63447	-0.263281	6.63457	-0.303293	6.63446	-0.258403	3.089	-0.440449	1.32795	-0.455545	2.53664	-0.417856	0.995372	-0.441446	1.99131	-0.497889	1.32782	-0.50931
6.6378	-0.263276	6.6379	-0.303324	6.63779	-0.258414	3.09	-0.440447	1.32862	-0.455575	2.5372	-0.417921	0.995871	-0.441443	1.99231	-0.497886	1.32849	-0.509318
6.64113	-0.263272	6.64123	-0.303361	6.64112	-0.258431	3.091	-0.440445	1.32928	-0.455607	2.53776	-0.417997	0.99637	-0.441442	1.99331	-0.497874	1.32915	-0.509321
6.64446	-0.263273	6.64456	-0.303402	6.64445	-0.258418	3.092	-0.440443	1.32995	-0.455642	2.53832	-0.418123	0.99687	-0.441444	1.99431	-0.497858	1.32982	-0.50933
[truncated: 54,123 more rows]

## Sheet: Supplementary Fig. 3
panel a)						panel b)						panel c)						panel d)						panel e)						panel f)						panel g)						panel h)						panel g)
DP_X	DP_Y	NDH_X	NDH_Y	Fit_X	Fit_Y	DP_X	DP_Y	NDH_X	NDH_Y	Fit_X	Fit_Y	DP_X	DP_Y	NDH_X	NDH_Y	Fit_X	Fit_Y	DP_X	DP_Y	NDH_X	NDH_Y	Fit_X	Fit_Y	DP_X	DP_Y	NDH_X	NDH_Y	Fit_X	Fit_Y	DP_X	DP_Y	NDH_X	NDH_Y	Fit_X	Fit_Y	DP_X	DP_Y	NDH_X	NDH_Y	Fit_X	Fit_Y	DP_X	DP_Y	NDH_X	NDH_Y	Fit_X	Fit_Y	DP_X	DP_Y
0.083333	-0.000602	0.114505	-19.5027	0.018993	-19.4981	0.083333	-0.000844	0.114505	-17.5396	0.018993	-17.8164	0.083333	0.002198	0.114505	-19.3923	0.018993	-19.3938	0.083333	0.001427	0.114505	-15.173	0.018993	-15.0575	0.083333	-0.003597	0.114505	-14.368	0.018993	-14.295	0.083333	-0.001855	0.114505	-15.414	0.018993	-15.4247	0.083333	0.000885	0.114505	-23.0588	0.018993	-23.8723	0.083333	-0.002556	0.114505	-23.5635	0.018993	-20.9808	0.083333	-0.002967
0.1	-0.000749	0.210917	-19.4466	0.114505	-19.4958	0.1	-0.001289	0.210917	-17.7077	0.114505	-17.8134	0.1	0.001643	0.210917	-19.4292	0.114505	-19.3912	0.1	-0.000218	0.210917	-15.1614	0.114505	-15.0351	0.1	-0.003229	0.210917	-14.1512	0.114505	-14.2794	0.1	-0.001254	0.210917	-15.4427	0.114505	-15.4043	0.1	-0.000351	0.210917	-19.4646	0.114505	-23.8101	0.1	-0.000966	0.210917	-19.0831	0.114505	-20.9805	0.1	-0.002237
0.116667	-0.000615	0.308229	-19.5465	0.210917	-19.49	0.116667	-0.000934	0.308229	-17.9231	0.210917	-17.8059	0.116667	0.001468	0.308229	-19.3316	0.210917	-19.3848	0.116667	-0.000193	0.308229	-15.112	0.210917	-14.9859	0.116667	-0.003092	0.308229	-14.0986	0.210917	-14.2453	0.116667	-0.000874	0.308229	-15.3449	0.210917	-15.3588	0.116667	-0.000507	0.308229	-13.4747	0.210917	-18.5975	0.116667	-0.001127	0.308229	-13.6005	0.210917	-20.9658	0.116667	-0.001806
0.133333	-0.000472	0.406441	-19.4235	0.308229	-19.4807	0.133333	-0.000699	0.406441	-17.8659	0.308229	-17.7924	0.133333	0.001433	0.406441	-19.3416	0.308229	-19.3745	0.133333	-0.000318	0.406441	-14.7373	0.308229	-14.9125	0.133333	-0.003104	0.406441	-14.0939	0.308229	-14.1954	0.133333	-0.000573	0.406441	-15.0822	0.308229	-15.2892	0.133333	-0.000682	0.406441	-13.0976	0.308229	-13.5336	0.133333	-0.000927	0.406441	-13.2109	0.308229	-15.5028	0.133333	-0.001476
0.15	-0.000399	0.505554	-19.2836	0.406441	-19.4665	0.15	4.7e-05	0.505554	-17.6485	0.406441	-17.7671	0.15	0.001427	0.505554	-19.254	0.406441	-19.3587	0.15	-0.000342	0.505554	-14.4243	0.406441	-14.7977	0.15	-0.002737	0.505554	-14.0602	0.406441	-14.1197	0.15	-8.3e-05	0.505554	-14.8658	0.406441	-15.1767	0.15	-0.000838	0.505554	-12.7166	0.406441	-13.3323	0.15	-0.000887	0.505554	-13.1145	0.406441	-13.8383	0.15	-0.001056
0.166667	-0.000596	0.605566	-19.4458	0.505554	-19.4444	0.166667	0.000412	0.605566	-17.7143	0.505554	-17.7092	0.166667	0.001362	0.605566	-19.2976	0.505554	-19.3336	0.166667	-0.000517	0.605566	-14.0079	0.505554	-14.6057	0.166667	-0.002059	0.605566	-13.7625	0.505554	-13.9978	0.166667	0.000428	0.605566	-14.5846	0.505554	-14.9794	0.166667	-0.000884	0.605566	-12.2494	0.505554	-12.9919	0.166667	-0.000718	0.605566	-12.3896	0.505554	-13.2318	0.166667	-0.000775
0.183333	-0.000753	0.70648	-19.4399	0.605566	-19.4065	0.183333	0.000697	0.70648	-14.0763	0.605566	-17.4902	0.183333	0.001207	0.70648	-19.2653	0.605566	-19.2896	0.183333	-0.000722	0.70648	-13.4091	0.605566	-14.2533	0.183333	-0.001642	0.70648	-13.3973	0.605566	-13.7847	0.183333	0.000578	0.70648	-13.7617	0.605566	-14.5907	0.183333	-0.00075	0.70648	-11.4786	0.605566	-12.3773	0.183333	-0.000688	0.70648	-12.0461	0.605566	-12.2367	0.183333	-0.000705
0.2	-0.000909	0.808293	-19.0932	0.70648	-19.3268	0.2	0.000662	0.808293	-1.86656	0.70648	-14.102	0.2	0.000922	0.808293	-18.8982	0.70648	-19.1939	0.2	-0.000747	0.808293	-11.889	0.70648	-13.5256	0.2	-0.001243	0.808293	-12.5146	0.70648	-13.367	0.2	0.000539	0.808293	-11.4526	0.70648	-13.6993	0.2	-0.000545	0.808293	-9.06206	0.70648	-11.2119	0.2	-0.000978	0.808293	-9.20859	0.70648	-10.6417	0.2	-0.000384
0.216667	-0.000936	0.911006	-16.7655	0.808293	-19.0711	0.216667	0.000878	0.911006	-0.315656	0.808293	-1.83816	0.216667	0.000727	0.911006	-15.8792	0.808293	-18.8708	0.216667	-0.000742	0.911006	-8.64368	0.808293	-11.8675	0.216667	-0.001265	0.911006	-10.1777	0.808293	-12.4281	0.216667	0.00053	0.911006	-6.97375	0.808293	-11.4259	0.216667	-0.000701	0.911006	-6.03184	0.808293	-9.09985	0.216667	-0.001608	0.911006	-4.53549	0.808293	-8.37725	0.216667	-0.000243
0.233333	-0.001153	1.01462	-4.25625	0.911006	-16.7638	0.233333	0.001274	1.01462	-0.116765	0.911006	-0.267373	0.233333	0.000771	1.01462	-3.64324	0.911006	-15.8953	0.233333	-0.000647	1.01462	-4.48537	0.911006	-8.4995	0.233333	-0.001216	1.01462	-6.18478	0.911006	-10.1793	0.233333	0.000441	1.01462	-3.20702	0.911006	-7.02353	0.233333	-0.000966	1.01462	-3.5987	0.911006	-6.15773	0.233333	-0.002117	1.01462	-2.46158	0.911006	-5.84994	0.233333	-0.000282
0.25	-0.00129	1.11913	-0.689672	1.01462	-4.26511	0.25	0.001649	1.11913	-0.13434	1.01462	-0.126593	0.25	0.000856	1.11913	-0.459959	1.01462	-3.62625	0.25	-0.000562	1.11913	-2.10917	1.01462	-4.54946	0.25	-0.000878	1.11913	-3.05567	1.01462	-6.25827	0.25	0.000442	1.11913	-1.51274	1.01462	-3.17865	0.25	-0.000832	1.11913	-2.04372	1.01462	-3.54641	0.25	-0.002397	1.11913	-2.36395	1.01462	-3.73605	0.25	-0.000191
0.266667	-0.001206	1.22455	-0.246983	1.11913	-0.59403	0.266667	0.001695	1.22455	-0.041315	1.11913	-0.086883	0.266667	0.000791	1.22455	-0.228074	1.11913	-0.523075	0.266667	-0.000316	1.22455	-1.14785	1.11913	-2.20294	0.266667	-0.000169	1.22455	-1.57602	1.11913	-3.01459	0.266667	0.000623	1.22455	-0.796699	1.11913	-1.48335	0.266667	-0.000458	1.22455	-1.40337	1.11913	-1.96365	0.266667	-0.002287	1.22455	-1.71317	1.11913	-2.31049	0.266667	-7e-05
0.283333	-0.001143	1.33086	-0.14064	1.22455	-0.275705	0.283333	0.00138	1.33086	-0.027071	1.22455	-0.070056	0.283333	0.000515	1.33086	-0.123946	1.22455	-0.206831	0.283333	-0.000271	1.33086	-0.649003	1.22455	-1.18049	0.283333	0.000149	1.33086	-1.06872	1.22455	-1.53291	0.283333	0.000814	1.33086	-0.531417	1.22455	-0.820742	0.283333	-9.3e-05	1.33086	-0.153858	1.22455	-1.1332	0.283333	-0.001757	1.33086	-1.67523	1.22455	-1.43455	0.283333	-8.9e-05
0.3	-0.001069	1.43808	-0.136484	1.33086	-0.194764	0.3	0.000526	1.43808	-0.096231	1.33086	-0.06119	0.3	0.000349	1.43808	-0.082768	1.33086	-0.121622	0.3	-0.000186	1.43808	-0.513906	1.33086	-0.718947	0.3	0.000491	1.43808	-0.595805	1.33086	-0.921223	0.3	0.001026	1.43808	-0.393107	1.33086	-0.523484	0.3	9.2e-05	1.43808	-0.489233	1.33086	-0.689712	0.3	-0.001395	1.43808	-0.721022	1.33086	-0.900046	0.3	-0.000306
0.316667	-0.001036	1.54619	-0.110754	1.43808	-0.162201	0.316667	-0.000418	1.54619	-0.094362	1.43808	-0.055795	0.316667	0.000254	1.54619	-0.124575	1.43808	-0.086555	0.316667	-6.1e-05	1.54619	-0.326128	1.43808	-0.484331	0.316667	0.000792	1.54619	-0.427434	1.43808	-0.636741	0.316667	0.000997	1.54619	-0.31835	1.43808	-0.369641	0.316667	0.000277	1.54619	-0.669888	1.43808	-0.436471	0.316667	-0.001283	1.54619	-0.532312	1.43808	-0.563764	0.316667	-6.4e-05
0.333333	-0.001462	1.65521	-0.03765	1.54619	-0.145602	0.333333	-0.001102	1.65521	-0.017419	1.54619	-0.052142	0.333333	0.000258	1.65521	-0.040555	1.54619	-0.068495	0.333333	8.4e-05	1.65521	-0.312049	1.54619	-0.351635	0.333333	0.000873	1.65521	-0.375001	1.54619	-0.486231	0.333333	0.000779	1.65521	-0.243016	1.54619	-0.280819	0.333333	0.000282	1.65521	-0.518726	1.54619	-0.281516	0.333333	-0.001181	1.65521	-0.267734	1.54619	-0.343377	0.333333	0.000329
0.35	-0.001788	1.76512	-0.333946	1.65521	-0.135751	0.35	-0.001626	1.76512	-0.015652	1.65521	-0.049449	0.35	0.000282	1.76512	-0.010761	1.65521	-0.05774	0.35	0.00022	1.76512	-0.318798	1.65521	-0.270024	0.35	0.000894	1.76512	-0.298266	1.65521	-0.398084	0.35	0.000481	1.76512	-0.121708	1.65521	-0.22515	0.35	0.000347	1.76512	0.020428	1.65521	-0.18086	0.35	-0.000799	1.76512	-0.401107	1.65521	-0.19301	0.35	-9e-06
0.366667	-0.001784	1.87594	-0.072983	1.76512	-0.129222	0.366667	-0.00186	1.87594	0.02009	1.76512	-0.047322	0.366667	0.000166	1.87594	-0.076314	1.76512	-0.050618	0.366667	0.000165	1.87594	-0.216564	1.76512	-0.216444	0.366667	0.001026	1.87594	-0.286018	1.76512	-0.342291	0.366667	0.000322	1.87594	-0.133203	1.76512	-0.187989	0.366667	0.000242	1.87594	0.108985	1.76512	-0.112145	0.366667	-0.000357	1.87594	-0.362116	1.76512	-0.086626	0.366667	-5.6e-05
0.383333	-0.001861			1.87594	-0.124502	0.383333	-0.001734			1.87594	-0.045544	0.383333	-6e-05			1.87594	-0.045492	0.383333	0.00051			1.87594	-0.179398	0.383333	0.001377			1.87594	-0.304776	0.383333	0.000484			1.87594	-0.161908	0.383333	0.000277			1.87594	-0.063261	0.383333	0.000205			1.87594	-0.008927	0.383333	0.000117
0.4	-0.002016					0.4	-0.001478					0.4	-9.7e-05					0.4	0.000726					0.4	0.001532					0.4	0.000336					0.4	0.000434					0.4	0.00026					0.4	8.2e-05
0.416667	-0.001961					0.416667	-0.001302					0.416667	-0.000104					0.416667	0.000821					0.416667	0.001638					0.416667	6.9e-05					0.416667	0.00069					0.416667	0.000186					0.416667	-4.3e-05
0.433333	-0.001836					0.433333	-0.001256					0.433333	-0.000341					0.433333	0.000927					0.433333	0.002164					0.433333	-0.000289					0.433333	0.001147					0.433333	0.000122					0.433333	0.000372
0.45	-0.001801					0.45	-0.00136					0.45	-0.000178					0.45	0.000952					0.45	0.00269					0.45	-0.000407					0.45	0.001623					0.45	-0.000323					0.45	0.000417
0.466667	-0.001747					0.466667	-0.001424					0.466667	-0.000165					0.466667	0.000878					0.466667	0.002805					0.466667	-0.000435					0.466667	0.00184					0.466667	-0.000587					0.466667	0.000513
0.483333	-0.001452					0.483333	-0.001558					0.483333	-3.2e-05					0.483333	0.001143					0.483333	0.002801					0.483333	-0.000643					0.483333	0.002096					0.483333	-0.000701					0.483333	0.000108
0.5	-0.001245					0.5	-0.001641					0.5	6e-05					0.5	0.001179					0.5	0.002412					0.5	-0.00069					0.5	0.002424					0.5	-0.00065					0.5	-8.4e-05
0.516667	-0.001178					0.516667	-0.001824					0.516667	0.000311					0.516667	0.001095					0.516667	0.001864					0.516667	-0.000498					0.516667	0.002632					0.516667	-0.000168					0.516667	-7.5e-05
0.533333	-0.001061					0.533333	-0.002067					0.533333	0.000493					0.533333	0.000791					0.533333	0.001495					0.533333	-0.000546					0.533333	0.0024					0.533333	0.000383					0.533333	-1.6e-05
0.55	-0.001054					0.55	-0.002201					0.55	0.000404					0.55	0.000316					0.55	0.001206					0.55	-0.000643					0.55	0.002069					0.55	0.000935					0.55	0.000483
0.566667	-0.000687					0.566667	-0.002374					0.566667	0.000226					0.566667	0.000152					0.566667	0.001438					0.566667	-0.000711					0.566667	0.001747					0.566667	0.001267					0.566667	0.000512
0.583333	-0.00012					0.583333	-0.002447					0.583333	0.000447					0.583333	0.000128					0.583333	0.001939					0.583333	-0.000749					0.583333	0.001355					0.583333	0.001528					0.583333	0.00052
0.6	0.000271					0.6	-0.002187					0.6	0.000727					0.6	-4.6e-05					0.6	0.002156					0.6	-0.000386					0.6	0.001043					0.6	0.001368					0.6	0.000504
0.616667	0.000801					0.616667	-0.001587					0.616667	0.000926					0.616667	4e-05					0.616667	0.002163					0.616667	-0.000154					0.616667	0.000972					0.616667	0.001408					0.616667	0.000217
0.633333	0.001102					0.633333	-0.000766					0.633333	0.001036					0.633333	0.000156					0.633333	0.00165					0.633333	-2e-06					0.633333	0.000931					0.633333	0.001508					0.633333	0.0002
0.65	0.001153					0.65	-0.000156					0.65	0.000905					0.65	9.2e-05					0.65	0.001287					0.65	-3e-05					0.65	0.00053					0.65	0.001538					0.65	0.000533
0.666667	0.001543					0.666667	0.000354					0.666667	0.000734					0.666667	-0.000312					0.666667	0.001284					0.666667	-9.7e-05					0.666667	0.000189					0.666667	0.001778					0.666667	0.000757
0.683333	0.001794					0.683333	0.000894					0.683333	0.000704					0.683333	-0.000696					0.683333	0.001421					0.683333	-2.5e-05					0.683333	5.7e-05					0.683333	0.001958					0.683333	0.00106
0.7	0.00207					0.7	0.001362					0.7	0.000861					0.7	-0.00073					0.7	0.000783					0.7	0.000197					0.7	2.5e-05					0.7	0.002307					0.7	0.001398
0.716667	0.002136					0.716667	0.00139					0.716667	0.001008					0.716667	-0.000674					0.716667	0.000315					0.716667	0.00031					0.716667	0.000122					0.716667	0.002687					0.716667	0.001856
0.733333	0.001652					0.733333	0.001147					0.733333	0.000984					0.733333	-0.001249					0.733333	5.7e-05					0.733333	0.000562					0.733333	2.9e-05					0.733333	0.002797					0.733333	0.001765
0.75	0.001217					0.75	0.001065					0.75	0.000991					0.75	-0.001193					0.75	8e-06					0.75	0.000725					0.75	-0.000233					0.75	0.002937					0.75	0.001613
0.766667	0.000983					0.766667	0.000613					0.766667	0.000798					0.766667	-0.001027					0.766667	-0.0002					0.766667	0.000827					0.766667	-0.000566					0.766667	0.003067					0.766667	0.001562
0.783333	0.001079					0.783333	0.000491					0.783333	0.000665					0.783333	-0.000951					0.783333	-0.001118					0.783333	0.00098					0.783333	-0.000839					0.783333	0.003187					0.783333	0.00161
0.8	0.001001					0.8	0.00062					0.8	0.000478					0.8	-0.000635					0.8	-0.001783					0.8	0.001102					0.8	-0.001025					0.8	0.003207					0.8	0.001744
0.816667	0.001353					0.816667	0.000619					0.816667	0.000181					0.816667	-0.00066					0.816667	-0.001467					0.816667	0.001145					0.816667	-0.001061					0.816667	0.003187					0.816667	0.001377
0.833333	0.001716					0.833333	0.000619					0.833333	-0.000125					0.833333	-0.000354					0.833333	-0.001132					0.833333	0.000998					0.833333	-0.001158					0.833333	0.003007					0.833333	0.001481
0.85	0.002198					0.85	0.000878					0.85	-0.000392					0.85	-6.9e-05					0.85	-0.001126					0.85	0.00092					0.85	-0.001244					0.85	0.002558					0.85	0.001455
0.866667	0.00208					0.866667	0.001868					0.866667	-0.000598					0.866667	0.000767					0.866667	-0.000651					0.866667	0.001043					0.866667	-0.00109					0.866667	0.002158					0.866667	0.001499
0.883333	0.001452					0.883333	0.002437					0.883333	-0.001165					0.883333	0.000933					0.883333	-0.000295					0.883333	0.000746					0.883333	-0.000497					0.883333	0.001898					0.883333	0.001602
0.9	0.001061					0.9	0.00156					0.9	-0.001626					0.9	0.001248					0.9	-0.000407					0.9	0.000548					0.9	-0.000458					0.9	0.001688					0.9	0.00173
0.916667	0.00108					0.916667	0.001014					0.916667	-0.001637					0.916667	0.001254					0.916667	-0.001079					0.916667	0.00104					0.916667	0.00017					0.916667	0.001227					0.916667	0.001419
0.933333	0.0013					0.933333	0.000508					0.933333	-0.002018					0.933333	0.001659					0.933333	-0.000461					0.933333	0.001013					0.933333	0.000378					0.933333	0.000197					0.933333	0.001347
0.95	0.003489					0.95	0.001892					0.95	-0.002198					0.95	0.002195					0.95	0.000487					0.95	3.5e-05					0.95	0.000376					0.95	-0.001383					0.95	0.001686
0.966667	0.005398					0.966667	0.004406					0.966667	-0.002469					0.966667	0.0033					0.966667	0.000226					0.966667	0.000517					0.966667	0.000504					0.966667	-0.002994					0.966667	0.001904
0.983333	0.005868					0.983333	0.00525					0.983333	-0.00296					0.983333	0.004346					0.983333	-0.001146					0.983333	-0.0005					0.983333	0.001082					0.983333	-0.002324					0.983333	0.002712
1	0.006954					1	0.00345					1	-0.001636					1	0.004271					1	-0.002376					1	0.001181					1	0.004214					1	-0.000108					1	0.002714
1.01667	0.00467					1.01667	-0.00077					1.01667	0.004248					1.01667	0.003336					1.01667	-0.002956					1.01667	0.007302					1.01667	0.004335					1.01667	0.001309					1.01667	0.003986
1.03333	-0.058543					1.03333	-0.06172					1.03333	-0.084377					1.03333	-0.059059					1.03333	-0.020466					1.03333	-0.055118					1.03333	-0.054124					1.03333	-0.040354					1.03333	-0.016743
1.05	-0.287457					1.05	-0.25382					1.05	-0.317783					1.05	-0.230004					1.05	-0.153726					1.05	-0.234437					1.05	-0.237953					1.05	-0.205737					1.05	-0.162871
1.06667	-0.58747					1.06667	-0.48585					1.06667	-0.570209					1.06667	-0.426809					1.06667	-0.368435					1.06667	-0.438946					1.06667	-0.489462					1.06667	-0.43828					1.06667	-0.441029
1.08333	-0.790453					1.08333	-0.66542					1.08333	-0.756925					1.08333	-0.575294					1.08333	-0.565595					1.08333	-0.597455					1.08333	-0.692301					1.08333	-0.657533					1.08333	-0.687297
1.1	-0.83468					1.1	-0.721075					1.1	-0.800386					1.1	-0.61861					1.1	-0.646074					1.1	-0.643197					1.1	-0.786488					1.1	-0.77802					1.1	-0.808254
1.11667	-0.771697					1.11667	-0.673998					1.11667	-0.731747					1.11667	-0.573635					1.11667	-0.625502					1.11667	-0.602919					1.11667	-0.791395					1.11667	-0.791698					1.11667	-0.820381
1.13333	-0.669123					1.13333	-0.577172					1.13333	-0.629158					1.13333	-0.494261					1.13333	-0.54977					1.13333	-0.523691					1.13333	-0.743593					1.13333	-0.741815					1.13333	-0.764348
1.15	-0.559099					1.15	-0.477626					1.15	-0.524449					1.15	-0.418647					1.15	-0.465589					1.15	-0.436343					1.15	-0.666511					1.15	-0.665813					1.15	-0.679095
1.16667	-0.453136					1.16667	-0.38861					1.16667	-0.43526					1.16667	-0.347503					1.16667	-0.384827					1.16667	-0.356755					1.16667	-0.587108					1.16667	-0.5864					1.16667	-0.593432
1.18333	-0.370222					1.18333	-0.320034					1.18333	-0.361421					1.18333	-0.292518					1.18333	-0.321235					1.18333	-0.295446					1.18333	-0.509996					1.18333	-0.511017					1.18333	-0.520249
1.2	-0.309412					1.2	-0.268433					1.2	-0.310408					1.2	-0.248206					1.2	-0.267483					1.2	-0.248522					1.2	-0.442953					1.2	-0.449671					1.2	-0.463166
1.21667	-0.259622					1.21667	-0.227691					1.21667	-0.263865					1.21667	-0.213993					1.21667	-0.22597					1.21667	-0.214208					1.21667	-0.385741					1.21667	-0.392194					1.21667	-0.413343
1.23333	-0.225482					1.23333	-0.20157					1.23333	-0.230861					1.23333	-0.18816					1.23333	-0.193397					1.23333	-0.187715					1.23333	-0.341048					1.23333	-0.347188					1.23333	-0.369861
1.25	-0.198722					1.25	-0.184048					1.25	-0.204878					1.25	-0.170177					1.25	-0.168105					1.25	-0.165901					1.25	-0.302246					1.25	-0.308951					1.25	-0.331048
1.26667	-0.173751					1.26667	-0.163676					1.26667	-0.181605					1.26667	-0.149195					1.26667	-0.143152					1.26667	-0.149837					1.26667	-0.270824					1.26667	-0.275835					1.26667	-0.303706
1.28333	-0.160121					1.28333	-0.146214					1.28333	-0.163422					1.28333	-0.134572					1.28333	-0.129179					1.28333	-0.134163					1.28333	-0.244332					1.28333	-0.250158					1.28333	-0.278193
1.3	-0.146585					1.3	-0.132608					1.3	-0.139725					1.3	-0.122961					1.3	-0.116666					1.3	-0.120244					1.3	-0.216411					1.3	-0.230409					1.3	-0.250813
1.31667	-0.132248					1.31667	-0.121321					1.31667	-0.125798					1.31667	-0.109951					1.31667	-0.100693					1.31667	-0.107286					1.31667	-0.194581					1.31667	-0.20922					1.31667	-0.231293
1.33333	-0.117472					1.33333	-0.110554					1.33333	-0.113591					1.33333	-0.0967					1.33333	-0.08735					1.33333	-0.095178					1.33333	-0.17737					1.33333	-0.183522					1.33333	-0.210323
1.35	-0.103175					1.35	-0.100497					1.35	-0.100814					1.35	-0.088439					1.35	-0.077556					1.35	-0.083069					1.35	-0.16552					1.35	-0.167433					1.35	-0.191482
1.36667	-0.094059					1.36667	-0.09084					1.36667	-0.094157					1.36667	-0.075769					1.36667	-0.072223					1.36667	-0.066081					1.36667	-0.15138					1.36667	-0.152684					1.36667	-0.174472
1.38333	-0.089892					1.38333	-0.082183					1.38333	-0.08295					1.38333	-0.068858					1.38333	-0.06845					1.38333	-0.062813					1.38333	-0.1372					1.38333	-0.137755					1.38333	-0.158712
1.4	-0.07558					1.4	-0.075682					1.4	-0.074449					1.4	-0.06267					1.4	-0.062977					1.4	-0.063061					1.4	-0.119242					1.4	-0.126935					1.4	-0.143916
1.41667	-0.066927					1.41667	-0.06908					1.41667	-0.067108					1.41667	-0.057262					1.41667	-0.057174					1.41667	-0.055669					1.41667	-0.104756					1.41667	-0.118196					1.41667	-0.132551
1.43333	-0.061555					1.43333	-0.061738					1.43333	-0.064128					1.43333	-0.051634					1.43333	-0.051821					1.43333	-0.050658					1.43333	-0.096339					1.43333	-0.104366					1.43333	-0.115145
1.45	-0.056422					1.45	-0.055456					1.45	-0.053528					1.45	-0.046066					1.45	-0.047228					1.45	-0.045756					1.45	-0.087203					1.45	-0.094486					1.45	-0.104979
1.46667	-0.05189					1.46667	-0.049814					1.46667	-0.046017					1.46667	-0.042348					1.46667	-0.044054					1.46667	-0.040405					1.46667	-0.080656					1.46667	-0.080607					1.46667	-0.092484
1.48333	-0.047157					1.48333	-0.043742					1.48333	-0.041197					1.48333	-0.03948					1.48333	-0.041111					1.48333	-0.035433					1.48333	-0.074719					1.48333	-0.072537					1.48333	-0.087108
1.5	-0.042909					1.5	-0.036996					1.5	-0.038013					1.5	-0.036435					1.5	-0.037679					1.5	-0.030899					1.5	-0.067807					1.5	-0.065578					1.5	-0.079288
1.51667	-0.038891					1.51667	-0.03177					1.51667	-0.035449					1.51667	-0.033821					1.51667	-0.035306					1.51667	-0.027886					1.51667	-0.061336					1.51667	-0.05831					1.51667	-0.073959
1.53333	-0.035553					1.53333	-0.028793					1.53333	-0.032886					1.53333	-0.031336					1.53333	-0.033463					1.53333	-0.026033					1.53333	-0.054894					1.53333	-0.046071					1.53333	-0.06515
1.55	-0.032845					1.55	-0.026976					1.55	-0.026022					1.55	-0.028941					1.55	-0.030251					1.55	-0.024009					1.55	-0.049593					1.55	-0.030282					1.55	-0.05857
1.56667	-0.030807					1.56667	-0.02535					1.56667	-0.020269					1.56667	-0.027007					1.56667	-0.026488					1.56667	-0.021936					1.56667	-0.045072					1.56667	-0.029134					1.56667	-0.053631
1.58333	-0.028118					1.58333	-0.023453					1.58333	-0.017716					1.58333	-0.024702					1.58333	-0.024095					1.58333	-0.019053					1.58333	-0.04141					1.58333	-0.033675					1.58333	-0.049842
1.6	-0.025185					1.6	-0.020663					1.6	-0.017579					1.6	-0.022571					1.6	-0.022754					1.6	-0.017058					1.6	-0.038904					1.6	-0.032309					1.6	-0.04478
1.61667	-0.022542					1.61667	-0.018402					1.61667	-0.017263					1.61667	-0.02098					1.61667	-0.021532					1.61667	-0.016134					1.61667	-0.03711					1.61667	-0.030903					1.61667	-0.041719
1.63333	-0.019859					1.63333	-0.016491					1.63333	-0.015537					1.63333	-0.019389					1.63333	-0.020801					1.63333	-0.015321					1.63333	-0.034896					1.63333	-0.031077					1.63333	-0.038368
1.65	-0.017255					1.65	-0.014531					1.65	-0.014421					1.65	-0.017579					1.65	-0.019789					1.65	-0.014507					1.65	-0.031761					1.65	-0.030111					1.65	-0.035017
1.66667	-0.014972					1.66667	-0.01253					1.66667	-0.013495					1.66667	-0.015958					1.66667	-0.018708					1.66667	-0.013733					1.66667	-0.028537					1.66667	-0.028265					1.66667	-0.032186
1.68333	-0.013168					1.68333	-0.010559					1.68333	-0.013059					1.68333	-0.014717					1.68333	-0.017986					1.68333	-0.01277					1.68333	-0.025483					1.68333	-0.025699					1.68333	-0.027605
1.7	-0.01158					1.7	-0.009245					1.7	-0.01265					1.7	-0.013621					1.7	-0.017176					1.7	-0.011926					1.7	-0.023065					1.7	-0.023636					1.7	-0.025444
1.71667	-0.010722					1.71667	-0.0086					1.71667	-0.011841					1.71667	-0.012904					1.71667	-0.016166					1.71667	-0.010913					1.71667	-0.021109					1.71667	-0.021915					1.71667	-0.023183
1.73333	-0.010054					1.73333	-0.008415					1.73333	-0.011263					1.73333	-0.012108					1.73333	-0.015206					1.73333	-0.00999					1.73333	-0.019404					1.73333	-0.020433					1.73333	-0.020852
1.75	-0.009535					1.75	-0.00834					1.75	-0.010615					1.75	-0.011312					1.75	-0.014546					1.75	-0.009117					1.75	-0.017998					1.75	-0.017821					1.75	-0.019302
1.76667	-0.008817					1.76667	-0.008255					1.76667	-0.010017					1.76667	-0.010486					1.76667	-0.014226					1.76667	-0.008284					1.76667	-0.016812					1.76667	-0.016149					1.76667	-0.017971
1.78333	-0.008348					1.78333	-0.00822					1.78333	-0.009188					1.78333	-0.009719					1.78333	-0.014306					1.78333	-0.007622					1.78333	-0.015807					1.78333	-0.014957					1.78333	-0.01656
1.8	-0.007406					1.8	-0.008143					1.8	-0.008407					1.8	-0.008908					1.8	-0.014198					1.8	-0.00697					1.8	-0.014499					1.8	-0.013681					1.8	-0.015151
1.81667	-0.006603					1.81667	-0.008565					1.81667	-0.007827					1.81667	-0.008246					1.81667	-0.01393					1.81667	-0.006329					1.81667	-0.013293					1.81667	-0.012595					1.81667	-0.013672
1.83333	-0.00555					1.83333	-0.009466					1.83333	-0.007247					1.83333	-0.007485					1.83333	-0.013862					1.83333	-0.005798					1.83333	-0.012268					1.83333	-0.011229					1.83333	-0.012704
1.85	-0.004867					1.85	-0.006848					1.85	-0.006707					1.85	-0.007074					1.85	-0.013524					1.85	-0.005178					1.85	-0.011273					1.85	-0.009863					1.85	-0.011606
1.86667	-0.004744					1.86667	-0.006789					1.86667	-0.006497					1.86667	-0.006683					1.86667	-0.013156					1.86667	-0.004287					1.86667	-0.010087					1.86667	-0.008677					1.86667	-0.010607
1.88333	-0.004801					1.88333	-0.006841					1.88333	-0.006387					1.88333	-0.006342					1.88333	-0.012718					1.88333	-0.003617					1.88333	-0.008892					1.88333	-0.007741					1.88333	-0.009819
1.9	-0.004995					1.9	-0.00719					1.9	-0.006285					1.9	-0.006146					1.9	-0.012192					1.9	-0.002828					1.9	-0.007816					1.9	-0.006932					1.9	-0.009403
1.91667	-0.005437					1.91667	-0.009339					1.91667	-0.006033					1.91667	-0.00591					1.91667	-0.011597					1.91667	-0.00266					1.91667	-0.006862					1.91667	-0.006264					1.91667	-0.009079
1.93333	-0.00584					1.93333	-0.011727					1.93333	-0.005582					1.93333	-0.005405					1.93333	-0.010812					1.93333	-0.002682					1.93333	-0.005988					1.93333	-0.005715					1.93333	-0.008865
1.95	-0.005933					1.95	-0.013015					1.95	-0.00502					1.95	-0.005079					1.95	-0.010036					1.95	-0.002375					1.95	-0.005405					1.95	-0.005117					1.95	-0.00845
1.96667	-0.006026					1.96667	-0.017063					1.96667	-0.004609					1.96667	-0.004904					1.96667	-0.009601					1.96667	-0.001987					1.96667	-0.005251					1.96667	-0.004229					1.96667	-0.007676
1.98333	-0.006359					1.98333	-0.033511					1.98333	-0.004467					1.98333	-0.004698					1.98333	-0.009306					1.98333	-0.0016					1.98333	-0.005038					1.98333	-0.00344					1.98333	-0.006852
2	-0.006438					2	-0.061638					2	-0.004144					2	-0.004248					2	-0.009093					2	-0.001282					2	-0.004814					2	-0.002919					2	-0.006271
2.01667	-0.006227					2.01667	-0.081464					2.01667	-0.003841					2.01667	-0.003579					2.01667	-0.008661					2.01667	-0.001177					2.01667	-0.004603					2.01667	-0.002439					2.01667	-0.006132
2.03333	-0.005966					2.03333	-0.087679					2.03333	-0.003449					2.03333	-0.00308					2.03333	-0.008289					2.03333	-0.001071					2.03333	-0.004402					2.03333	-0.002339					2.03333	-0.005933
2.05	-0.005465					2.05	-0.086584					2.05	-0.003107					2.05	-0.002561					2.05	-0.007916					2.05	-0.001005					2.05	-0.004181					2.05	-0.00245					2.05	-0.005704
2.06667	-0.004954					2.06667	-0.081349					2.06667	-0.002974					2.06667	-0.002152					2.06667	-0.007364					2.06667	-0.001299					2.06667	-0.00365					2.06667	-0.00252					2.06667	-0.005385
2.08333	-0.004633					2.08333	-0.073615					2.08333	-0.002862					2.08333	-0.002052					2.08333	-0.006992					2.08333	-0.001054					2.08333	-0.003229					2.08333	-0.00269					2.08333	-0.004336
2.1	-0.004129					2.1	-0.067189					2.1	-0.002867					2.1	-0.001879					2.1	-0.006573					2.1	-0.000706					2.1	-0.003026					2.1	-0.002877					2.1	-0.003028
2.11667	-0.003945					2.11667	-0.062302					2.11667	-0.003214					2.11667	-0.001817					2.11667	-0.006094					2.11667	-0.000479					2.11667	-0.002855					2.11667	-0.003045					2.11667	-0.003202
2.13333	-0.00374					2.13333	-0.055374					2.13333	-0.003261					2.13333	-0.001825					2.13333	-0.005496					2.13333	-0.000353					2.13333	-0.002484					2.13333	-0.003242					2.13333	-0.003436
2.15	-0.003726					2.15	-0.049497					2.15	-0.003128					2.15	-0.001992					2.15	-0.004737					2.15	-0.000366					2.15	-0.002103					2.15	-0.0034					2.15	-0.00327
2.16667	-0.003691					2.16667	-0.04562					2.16667	-0.002935					2.16667	-0.00181					2.16667	-0.004018					2.16667	-3e-05					2.16667	-0.001512					2.16667	-0.003098					2.16667	-0.002554
2.18333	-0.003697					2.18333	-0.042882					2.18333	-0.002832					2.18333	-0.001578					2.18333	-0.00314					2.18333	0.000477					2.18333	-0.000952					2.18333	-0.002416					2.18333	-0.002298
2.2	-0.003569					2.2	-0.039104					2.2	-0.002448					2.2	-0.001462					2.2	-0.002265					2.2	0.000478					2.2	-0.000454					2.2	-0.002519					2.2	-0.00203
2.21667	-0.003072					2.21667	-0.037155					2.21667	-0.002104					2.21667	-0.001117					2.21667	-0.00181					2.21667	0.000799					2.21667	-8.9e-05					2.21667	-0.002552					2.21667	-0.002074
2.23333	-0.002344					2.23333	-0.035075					2.23333	-0.002181					2.23333	-0.001052					2.23333	-0.001646					2.23333	0.000919					2.23333	7.7e-05					2.23333	-0.002865					2.23333	-0.002207
2.25	-0.001606					2.25	-0.031716					2.25	-0.002008					2.25	-0.001358					2.25	-0.001481					2.25	0.00105					2.25	0.000122					2.25	-0.003228					2.25	-0.00273
2.26667	-0.000898					2.26667	-0.028826					2.26667	-0.001814					2.26667	-0.001653					2.26667	-0.001457					2.26667	0.001241					2.26667	0.000247					2.26667	-0.003622					2.26667	-0.002973
2.28333	-0.000591					2.28333	-0.026897					2.28333	-0.001871					2.28333	-0.001678					2.28333	-0.001352					2.28333	0.001171					2.28333	0.000103					2.28333	-0.003235					2.28333	-0.002706
2.3	-0.000401					2.3	-0.024977					2.3	-0.002156					2.3	-0.00172					2.3	-0.001142					2.3	0.001289					2.3	0.0001					2.3	-0.002579					2.3	-0.002173
2.31667	-0.00039					2.31667	-0.023675					2.31667	-0.002172					2.31667	-0.001883					2.31667	-0.000942					2.31667	0.001667					2.31667	0.000745					2.31667	-0.002054					2.31667	-0.00135
2.33333	-0.00056					2.33333	-0.022454					2.33333	-0.002218					2.33333	-0.002107					2.33333	-0.000872					2.33333	0.001494					2.33333	0.001191					2.33333	-0.001419					2.33333	-0.000836
2.35	-0.001019					2.35	-0.021062					2.35	-0.002024					2.35	-0.00229					2.35	-0.000792					2.35	0.001272					2.35	0.001466					2.35	-0.000303					2.35	-0.000763
2.36667	-0.001329					2.36667	-0.020221					2.36667	-0.00183					2.36667	-0.002443					2.36667	-0.000962					2.36667	0.00108					2.36667	0.001132					2.36667	0.001212					2.36667	-0.0003
2.38333	-0.001548					2.38333	-0.019819					2.38333	-0.001796					2.38333	-0.002276					2.38333	-0.001252					2.38333	0.000947					2.38333	0.001047					2.38333	0.002507					2.38333	-0.000247
2.4	-0.001606					2.4	-0.019588					2.4	-0.001559					2.4	-0.002047					2.4	-0.001477					2.4	0.000754					2.4	0.001019					2.4	0.002736					2.4	-0.000141
2.41667	-0.001743					2.41667	-0.019115					2.41667	-0.001054					2.41667	-0.001839					2.41667	-0.001622					2.41667	0.000601					2.41667	0.001					2.41667	0.002845					2.41667	-0.000205
2.43333	-0.001579					2.43333	-0.018572					2.43333	-0.000709					2.43333	-0.00179					2.43333	-0.001607					2.43333	0.000408					2.43333	0.001081					2.43333	0.003264					2.43333	-0.000289
2.45	-0.001276					2.45	-0.017919					2.45	-0.000944					2.45	-0.001662					2.45	-0.001572					2.45	0.000665					2.45	0.000782					2.45	0.003574					2.45	-0.000193
2.46667	-0.000953					2.46667	-0.016936					2.46667	-0.000968					2.46667	-0.001704					2.46667	-0.001587					2.46667	0.000771					2.46667	0.000423					2.46667	0.004193					2.46667	0.000293
2.48333	-0.00102					2.48333	-0.015593					2.48333	-0.001063					2.48333	-0.001905					2.48333	-0.001753					2.48333	0.000798					2.48333	-2.6e-05					2.48333	0.003482					2.48333	0.000768
2.5	-0.001255					2.5	-0.01427					2.5	-0.001105					2.5	-0.002174					2.5	-0.001792					2.5	0.000705					2.5	-0.000425					2.5	0.002308					2.5	0.001072
2.51667	-0.00152					2.51667	-0.013126					2.51667	-0.001097					2.51667	-0.002434					2.51667	-0.002182					2.51667	0.000273					2.51667	-0.000614					2.51667	0.002075					2.51667	0.000858
2.53333	-0.001654					2.53333	-0.012012					2.53333	-0.00119					2.53333	-0.002154					2.53333	-0.002692					2.53333	0.00019					2.53333	-0.000723					2.53333	0.001993					2.53333	0.000853
2.55	-0.001998					2.55	-0.011078					2.55	-0.000663					2.55	-0.001853					2.55	-0.002882					2.55	3.7e-05					2.55	-0.000602					2.55	0.00114					2.55	0.000689
2.56667	-0.002313					2.56667	-0.010153					2.56667	-7.6e-05					2.56667	-0.001893					2.56667	-0.002942					2.56667	-0.000135					2.56667	-0.00021					2.56667	0.000518					2.56667	0.000734
2.58333	-0.002337					2.58333	-0.009209					2.58333	-8e-06					2.58333	-0.001833					2.58333	-0.003053					2.58333	-0.000368					2.58333	-0.000199					2.58333	0.000515					2.58333	0.000909
2.6	-0.002159					2.6	-0.008266					2.6	-5.7e-05					2.6	-0.001709					2.6	-0.003236					2.6	-0.000559					2.6	-0.000654					2.6	0.000132					2.6	0.000808
2.61667	-0.00192					2.61667	-0.006961					2.61667	-9.6e-05					2.61667	-0.001697					2.61667	-0.00337					2.61667	-0.000651					2.61667	-0.001058					2.61667	-0.000419					2.61667	0.00053
2.63333	-0.002022					2.63333	-0.005765					2.63333	3.4e-05					2.63333	-0.001584					2.63333	-0.003234					2.63333	-0.000642					2.63333	-0.001082					2.63333	-0.00071					2.63333	0.000371
2.65	-0.001953					2.65	-0.00462					2.65	0.000254					2.65	-0.001491					2.65	-0.002948					2.65	-0.000733					2.65	-0.001026					2.65	-0.000682					2.65	0.000442
2.66667	-0.001525					2.66667	-0.004085					2.66667	0.000435					2.66667	-0.001419					2.66667	-0.002642					2.66667	-0.001124					2.66667	-0.0013					2.66667	0.000687					2.66667	0.000563
2.68333	-0.001136					2.68333	-0.00395					2.68333	0.000265					2.68333	-0.001716					2.68333	-0.002356					2.68333	-0.001795					2.68333	-0.001465					2.68333	0.000826					2.68333	0.000645
2.7	-0.000994					2.7	-0.003866					2.7	0.000211					2.7	-0.002148					2.7	-0.002201					2.7	-0.002404					2.7	-0.00152					2.7	0.000136					2.7	0.001034
2.71667	-0.001062					2.71667	-0.00354					2.71667	9.5e-05					2.71667	-0.002022					2.71667	-0.002057					2.71667	-0.002662					2.71667	-0.001465					2.71667	5.9e-05					2.71667	0.001008
2.73333	-0.000899					2.73333	-0.002825					2.73333	4e-05					2.73333	-0.001735					2.73333	-0.001762					2.73333	-0.002671					2.73333	-0.001379					2.73333	0.000151					2.73333	0.000701
2.75	-0.000807					2.75	-0.002109					2.75	0.000405					2.75	-0.001539					2.75	-0.001318					2.75	-0.002649					2.75	-0.001503					2.75	-0.000566					2.75	0.000804
2.76667	-0.001264					2.76667	-0.001573					2.76667	0.000699					2.76667	-0.001072					2.76667	-0.000993					2.76667	-0.002738					2.76667	-0.001887					2.76667	-0.001954					2.76667	0.000778
2.78333	-0.001451					2.78333	-0.000818					2.78333	0.000874					2.78333	-0.000906					2.78333	-0.000698					2.78333	-0.002576					2.78333	-0.001931					2.78333	-0.002871					2.78333	0.000611
2.8	-0.001105					2.8	-0.000343					2.8	0.000995					2.8	-0.000523					2.8	-0.000462					2.8	-0.00207					2.8	-0.001522					2.8	-0.002745					2.8	0.000387
2.81667	-0.000937					2.81667	4.2e-05					2.81667	0.001245					2.81667	-0.000231					2.81667	-0.000415					2.81667	-0.001773					2.81667	-0.001011					2.81667	-0.002845					2.81667	0.000358
2.83333	-0.001039					2.83333	0.000248					2.83333	0.001455					2.83333	0.000171					2.83333	-0.000359					2.83333	-0.001826					2.83333	-0.000859					2.83333	-0.002766					2.83333	0.000239
2.85	-0.000851					2.85	0.000914					2.85	0.001695					2.85	0.000573					2.85	-0.000162					2.85	-0.001348					2.85	-0.000817					2.85	-0.002087					2.85	-7e-05
2.86667	-0.000683					2.86667	0.00133					2.86667	0.001795					2.86667	0.000755					2.86667	2.5e-05					2.86667	-0.001191					2.86667	-0.000176					2.86667	-0.001718					2.86667	3.2e-05
2.88333	-0.000685					2.88333	0.001346					2.88333	0.001925					2.88333	0.000847					2.88333	2.2e-05					2.88333	-0.000614					2.88333	0.000126					2.88333	-0.001678					2.88333	0.000523
2.9	-0.001232					2.9	0.00167					2.9	0.002132					2.9	0.001196					2.9	0.000754					2.9	0.000121					2.9	0.000127					2.9	-0.001142					2.9	0.000721
2.91667	-0.001517					2.91667	0.002046					2.91667	0.002428					2.91667	0.001556					2.91667	0.001427					2.91667	0.000548					2.91667	0.000201					2.91667	-0.000433					2.91667	0.001065
2.93333	-0.001212					2.93333	0.002341					2.93333	0.002514					2.93333	0.001745					2.93333	0.00191					2.93333	0.000654					2.93333	0.000226					2.93333	0.000577					2.93333	0.00102
2.95	-0.001038					2.95	0.002407					2.95	0.00261					2.95	0.001684					2.95	0.002232					2.95	0.000921					2.95	0.000231					2.95	0.001626					2.95	0.001254
2.96667	2.7e-05					2.96667	0.002343					2.96667	0.002657					2.96667	0.001464					2.96667	0.002085					2.96667	0.000908					2.96667	0.000285					2.96667	0.002466					2.96667	0.001658
2.98333	0.000812					2.98333	0.002349					2.98333	0.002623					2.98333	0.001583					2.98333	0.001978					2.98333	0.000775					2.98333	0.00088					2.98333	0.002285					2.98333	0.002523
3	0.001064					3	0.002622					3	0.002626					3	0.001352					3	0.002119					3	0.000623					3	0.001669					3	0.001845					3	0.003529
3.01667	0.001037					3.01667	0.002997					3.01667	0.002699					3.01667	0.00138					3.01667	0.002552					3.01667	0.000874					3.01667	0.002194					3.01667	0.001909					3.01667	0.002641
3.03333	0.001021					3.03333	0.003462					3.03333	0.002372					3.03333	0.001478					3.03333	0.003155					3.03333	0.001185					3.03333	0.002509					3.03333	0.002293					3.03333	0.003394
3.05	0.000984					3.05	0.003857					3.05	0.002165					3.05	0.001357					3.05	0.003318					3.05	0.000947					3.05	0.002543					3.05	0.002247					3.05	0.003377
3.06667	0.001388					3.06667	0.004132					3.06667	0.002088					3.06667	0.001525					3.06667	0.003391					3.06667	0.000958					3.06667	0.002418					3.06667	0.002291					3.06667	0.00309
3.08333	0.001521					3.08333	0.004218					3.08333	0.001941					3.08333	0.001664					3.08333	0.003374					3.08333	0.000919					3.08333	0.002703					3.08333	0.003175					3.08333	0.003412
3.1	0.002013					3.1	0.004348					3.1	0.001822					3.1	0.001532					3.1	0.003617					3.1	0.000765					3.1	0.003157					3.1	0.004452					3.1	0.003919
3.11667	0.002277					3.11667	0.00415					3.11667	0.001821					3.11667	0.001311					3.11667	0.003322					3.11667	0.001035					3.11667	0.002968					3.11667	0.005504					3.11667	0.003875
3.13333	0.002241					3.13333	0.003782					3.13333	0.001781					3.13333	0.001059					3.13333	0.002998					3.13333	0.001184					3.13333	0.002999					3.13333	0.005616					3.13333	0.00401
3.15	0.001755					3.15	0.003304					3.15	0.001631					3.15	0.000858					3.15	0.002883					3.15	0.001484					3.15	0.00312					3.15	0.004887					3.15	0.004065
3.16667	0.001779					3.16667	0.002806					3.16667	0.001431					3.16667	0.000957					3.16667	0.003039					3.16667	0.001723					3.16667	0.003601					3.16667	0.003549					3.16667	0.004
3.18333	0.001753					3.18333	0.002008					3.18333	0.001231					3.18333	0.000835					3.18333	0.003064					3.18333	0.002083					3.18333	0.004062					3.18333	0.001751					3.18333	0.004415
3.2	0.002337					3.2	0.001391					3.2	0.000958					3.2	0.000765					3.2	0.00303					3.2	0.00235					3.2	0.004386					3.2	0.000937					3.2	0.004966
3.21667	0.003213					3.21667	0.000674					3.21667	0.000514					3.21667	0.000825					3.21667	0.002869					3.21667	0.002431					3.21667	0.004878					3.21667	0.001918					3.21667	0.005626
3.23333	0.004099					3.23333	-9.4e-05					3.23333	0.000101					3.23333	0.000865					3.23333	0.002258					3.23333	0.002283					3.23333	0.004999					3.23333	0.003029					3.23333	0.006356
3.25	0.004865					3.25	-0.000691					3.25	-0.000473					3.25	0.001204					3.25	0.001338					3.25	0.002444					3.25	0.005561					3.25	0.00463					3.25	0.006475
3.26667	0.005171					3.26667	-0.000978					3.26667	-0.000836					3.26667	0.001594					3.26667	0.000897					3.26667	0.002555					3.26667	0.005862					3.26667	0.005761					3.26667	0.006655
3.28333	0.004447					3.28333	-0.001275					3.28333	-0.00116					3.28333	0.001454					3.28333	0.000836					3.28333	0.002817					3.28333	0.006004					3.28333	0.004442					3.28333	0.007595
3.3	0.004083					3.3	-0.001678					3.3	-0.001567					3.3	0.001195					3.3	0.001015					3.3	0.002977					3.3	0.005859					3.3	0.002366					3.3	0.00838
3.31667	0.003671					3.31667	-0.002223					3.31667	-0.001914					3.31667	0.001357					3.31667	0.001088					3.31667	0.003171					3.31667	0.005542					3.31667	-0.000225					3.31667	0.008394
3.33333	0.0034					3.33333	-0.002757					3.33333	-0.002071					3.33333	0.001619					3.33333	0.00109					3.33333	0.003156					3.33333	0.005045					3.33333	-0.003475					3.33333	0.008319
3.35	0.003098					3.35	-0.003212					3.35	-0.001989					3.35	0.0018					3.35	0.001133					3.35	0.003181					3.35	0.005219					3.35	-0.003456					3.35	0.008273
3.36667	0.002757					3.36667	-0.003736					3.36667	-0.001706					3.36667	0.001812					3.36667	0.000815					3.36667	0.003575					3.36667	0.006062					3.36667	-0.001616					3.36667	0.009047
3.38333	0.001625					3.38333	-0.0048					3.38333	-0.001974					3.38333	0.002093					3.38333	0.000678					3.38333	0.00389					3.38333	0.006635					3.38333	-0.001006					3.38333	0.009531
3.4	0.000163					3.4	-0.005826					3.4	-0.002474					3.4	0.002506					3.4	0.00096					3.4	0.003943					3.4	0.006809					3.4	0.001175					3.4	0.009347
3.41667	-0.000956					3.41667	-0.006794					3.41667	-0.003186					3.41667	0.00245					3.41667	0.000835					3.41667	0.00424					3.41667	0.006882					3.41667	0.004062					3.41667	0.009152
3.43333	-0.001625					3.43333	-0.006472					3.43333	-0.003327					3.43333	0.002504					3.43333	0.00106					3.43333	0.004798					3.43333	0.005634					3.43333	0.004678					3.43333	0.009206
3.45	-0.001525					3.45	-0.0046					3.45	-0.002699					3.45	0.003067					3.45	0.001705					3.45	0.004906					3.45	0.004686					3.45	0.004255					3.45	0.008181
3.46667	-0.001074					3.46667	-0.003848					3.46667	-0.00135					3.46667	0.005091					3.46667	0.00374					3.46667	0.005263					3.46667	0.005538					3.46667	0.004422					3.46667	0.008075
3.48333	-0.001213					3.48333	-0.004766					3.48333	0.001739					3.48333	0.005754					3.48333	0.004375					3.48333	0.005041					3.48333	0.00742					3.48333	0.003998					3.48333	0.00896
3.5	0.000716					3.5	-0.007187					3.5	0.004224					3.5	0.003649					3.5	0.006869					3.5	0.005034					3.5	0.002988					3.5	0.006005					3.5	0.01037
3.51667	-0.000332					3.51667	-0.005271					3.51667	0.003129					3.51667	0.000924					3.51667	0.008155					3.51667	0.006491					3.51667	0.003352					3.51667	0.010267					3.51667	0.011327
3.53333	-0.03192					3.53333	-0.057925					3.53333	-0.088287					3.53333	-0.02987					3.53333	-0.047959					3.53333	-0.027192					3.53333	-0.044044					3.53333	-0.023682					3.53333	9.4e-05
3.55	-0.305518					3.55	-0.351449					3.55	-0.462292					3.55	-0.256395					3.55	-0.314173					3.55	-0.257785					3.55	-0.303519					3.55	-0.2464					3.55	-0.138508
3.56667	-0.948076					3.56667	-0.912483					3.56667	-1.14331					3.56667	-0.72731					3.56667	-0.828177					3.56667	-0.738678					3.56667	-0.849675					3.56667	-0.738958					3.56667	-0.577511
3.58333	-1.89278					3.58333	-1.68789					3.58333	-2.08225					3.58333	-1.41243					3.58333	-1.54688					3.58333	-1.44069					3.58333	-1.64209					3.58333	-1.48384					3.58333	-1.33882
3.6	-2.91411					3.6	-2.49601					3.6	-3.0206					3.6	-2.15249					3.6	-2.29753					3.6	-2.20454					3.6	-2.47114					3.6	-2.29912					3.6	-2.25721
3.61667	-3.74705					3.61667	-3.11578					3.61667	-3.69189					3.61667	-2.73515					3.61667	-2.86976					3.61667	-2.80099					3.61667	-3.12219					3.61667	-2.97628					3.61667	-3.09565
3.63333	-4.1598					3.63333	-3.43796					3.63333	-3.98611					3.63333	-3.04517					3.63333	-3.11998					3.63333	-3.12175					3.63333	-3.46827					3.63333	-3.39053					3.63333	-3.61272
3.65	-4.10027					3.65	-3.47226					3.65	-3.95182					3.65	-3.06722					3.65	-3.04167					3.65	-3.15418					3.65	-3.51663					3.65	-3.51357					3.65	-3.72875
3.66667	-3.73822					3.66667	-3.30749					3.66667	-3.69318					3.66667	-2.88513					3.66667	-2.75987					3.66667	-2.99055					3.66667	-3.36897					3.66667	-3.41562					3.66667	-3.53189
3.68333	-3.2668					3.68333	-3.00228					3.68333	-3.26063					3.68333	-2.57454					3.68333	-2.40283					3.68333	-2.69174					3.68333	-3.11745					3.68333	-3.17817					3.68333	-3.18236
3.7	-2.79078					3.7	-2.60701					3.7	-2.74236					3.7	-2.20862					3.7	-2.05037					3.7	-2.32035					3.7	-2.82276					3.7	-2.86969					3.7	-2.80506
3.71667	-2.35412					3.71667	-2.18756					3.71667	-2.2594					3.71667	-1.85338					3.71667	-1.73386					3.71667	-1.9491					3.71667	-2.54063					3.71667	-2.5592					3.71667	-2.47141
3.73333	-1.97294					3.73333	-1.81176					3.73333	-1.86454					3.73333	-1.55151					3.73333	-1.45776					3.73333	-1.62577					3.73333	-2.28365					3.73333	-2.28977					3.73333	-2.20269
3.75	-1.64982					3.75	-1.51307					3.75	-1.55					3.75	-1.30333					3.75	-1.2266					3.75	-1.36036					3.75	-2.05712					3.75	-2.06657					3.75	-1.99181
3.76667	-1.39219					3.76667	-1.28126					3.76667	-1.31346					3.76667	-1.1055					3.76667	-1.0313					3.76667	-1.1505					3.76667	-1.86047					3.76667	-1.87891					3.76667	-1.82033
3.78333	-1.19579					3.78333	-1.1073					3.78333	-1.13505					3.78333	-0.948474					3.78333	-0.872336					3.78333	-0.984149					3.78333	-1.69581					3.78333	-1.71829					3.78333	-1.67575
3.8	-1.04217					3.8	-0.964302					3.8	-0.992064					3.8	-0.826537					3.8	-0.745697					3.8	-0.856951					3.8	-1.55988					3.8	-1.57885					3.8	-1.55049
3.81667	-0.916522					3.81667	-0.854018					3.81667	-0.88349					3.81667	-0.72679					3.81667	-0.646387					3.81667	-0.75437					3.81667	-1.44163					3.81667	-1.45958					3.81667	-1.4367
3.83333	-0.80834					3.83333	-0.767003					3.83333	-0.790735					3.83333	-0.640533					3.83333	-0.565056					3.83333	-0.66461					3.83333	-1.33501					3.83333	-1.35754					3.83333	-1.33318
3.85	-0.716167					3.85	-0.691029					3.85	-0.70974					3.85	-0.569735					3.85	-0.492286					3.85	-0.58959					3.85	-1.23244					3.85	-1.25446					3.85	-1.23681
3.86667	-0.638765					3.86667	-0.620144					3.86667	-0.634886					3.86667	-0.513848					3.86667	-0.430745					3.86667	-0.53018					3.86667	-1.14101					3.86667	-1.1618					3.86667	-1.14282
3.88333	-0.572973					3.88333	-0.56051					3.88333	-0.567371					3.88333	-0.459931					3.88333	-0.376525					3.88333	-0.47516					3.88333	-1.05522					3.88333	-1.08288					3.88333	-1.05811
3.9	-0.510164					3.9	-0.505379					3.9	-0.508029					3.9	-0.411324					3.9	-0.33224					3.9	-0.424218					3.9	-0.974281					3.9	-1.00791					3.9	-0.979379
3.91667	-0.457283					3.91667	-0.454113					3.91667	-0.454917					3.91667	-0.367157					3.91667	-0.290785					3.91667	-0.376495					3.91667	-0.896409					3.91667	-0.930888					3.91667	-0.906114
3.93333	-0.413422					3.93333	-0.409096					3.93333	-0.406865					3.93333	-0.32578					3.93333	-0.257899					3.93333	-0.336522					3.93333	-0.829808					3.93333	-0.855351					3.93333	-0.833319
3.95	-0.367551					3.95	-0.36843					3.95	-0.364273					3.95	-0.292474					3.95	-0.227673					3.95	-0.29926					3.95	-0.761126					3.95	-0.787763					3.95	-0.772794
3.96667	-0.32667					3.96667	-0.327684					3.96667	-0.324841					3.96667	-0.262747					3.96667	-0.203268					3.96667	-0.264427					3.96667	-0.703724					3.96667	-0.729325					3.96667	-0.715389
3.98333	-0.291439					3.98333	-0.291447					3.98333	-0.291259					3.98333	-0.23434					3.98333	-0.181942					3.98333	-0.236455					3.98333	-0.647052					3.98333	-0.674398					3.98333	-0.659374
4	-0.255712					4	-0.261345					4	-0.26021					4	-0.207514					4	-0.160044					4	-0.214014					4	-0.594927					4	-0.617711					4	-0.612009
4.01667	-0.229693					4.01667	-0.232407					4.01667	-0.23551					4.01667	-0.187338					4.01667	-0.144154					4.01667	-0.195413					4.01667	-0.550343					4.01667	-0.57279					4.01667	-0.567997
4.03333	-0.209104					4.03333	-0.20752					4.03333	-0.214041					4.03333	-0.169762					4.03333	-0.127155					4.03333	-0.178103					4.03333	-0.50842					4.03333	-0.5328					4.03333	-0.524596
4.05	-0.186395					4.05	-0.185182					4.05	-0.195431					4.05	-0.153586					4.05	-0.112356					4.05	-0.160852					4.05	-0.472237					4.05	-0.499059					4.05	-0.483805
4.06667	-0.167666					4.06667	-0.164474					4.06667	-0.177572					4.06667	-0.13901					4.06667	-0.101167					4.06667	-0.139832					4.06667	-0.432833					4.06667	-0.464629					4.06667	-0.450293
4.08333	-0.148177					4.08333	-0.150927					4.08333	-0.161413					4.08333	-0.129904					4.08333	-0.091678					4.08333	-0.124411					4.08333	-0.39551					4.08333	-0.431619					4.08333	-0.415302
4.1	-0.135772					4.1	-0.135423					4.1	-0.146865					4.1	-0.11501					4.1	-0.083597					4.1	-0.109326					4.1	-0.361739					4.1	-0.396961					4.1	-0.386778
4.11667	-0.126156					4.11667	-0.124145					4.11667	-0.133598					4.11667	-0.105955					4.11667	-0.077096					4.11667	-0.101311					4.11667	-0.333172					4.11667	-0.36646					4.11667	-0.361229
4.13333	-0.118509					4.13333	-0.113576					4.13333	-0.12119					4.13333	-0.094901					4.13333	-0.072424					4.13333	-0.091937					4.13333	-0.304176					4.13333	-0.340819					4.13333	-0.332561
4.15	-0.112623					4.15	-0.103428					4.15	-0.111733					4.15	-0.086486					4.15	-0.067963					4.15	-0.084193					4.15	-0.281299					4.15	-0.323379					4.15	-0.306552
4.16667	-0.105657					4.16667	-0.094489					4.16667	-0.098926					4.16667	-0.083752					4.16667	-0.063892					4.16667	-0.078199					4.16667	-0.265772					4.16667	-0.305178					4.16667	-0.283384
4.18333	-0.09443					4.18333	-0.086001					4.18333	-0.093339					4.18333	-0.078237					4.18333	-0.060431					4.18333	-0.068265					4.18333	-0.254065					4.18333	-0.278928					4.18333	-0.263375
4.2	-0.086519					4.2	-0.080517					4.2	-0.085853					4.2	-0.070004					4.2	-0.056539					4.2	-0.060989					4.2	-0.228617					4.2	-0.257961					4.2	-0.246991
4.21667	-0.077276					4.21667	-0.076048					4.21667	-0.082528					4.21667	-0.064782					4.21667	-0.053667					4.21667	-0.059605					4.21667	-0.210245					4.21667	-0.236163					4.21667	-0.227044
4.23333	-0.072032					4.23333	-0.07153					4.23333	-0.076382					4.23333	-0.059169					4.23333	-0.051015					4.23333	-0.054982					4.23333	-0.195293					4.23333	-0.222044					4.23333	-0.209318
4.25	-0.067879					4.25	-0.066571					4.25	-0.069847					4.25	-0.055257					4.25	-0.048204					4.25	-0.049609					4.25	-0.181641					4.25	-0.213016					4.25	-0.195352
4.26667	-0.062686					4.26667	-0.061742					4.26667	-0.066731					4.26667	-0.052004					4.26667	-0.045362					4.26667	-0.045575					4.26667	-0.171669					4.26667	-0.191728					4.26667	-0.184156
4.28333	-0.057983					4.28333	-0.057293					4.28333	-0.063396					4.28333	-0.048692					4.28333	-0.04293					4.28333	-0.042282					4.28333	-0.151687					4.28333	-0.177719					4.28333	-0.173499
4.3	-0.055005					4.3	-0.05288					4.3	-0.059992					4.3	-0.045581					4.3	-0.040709					4.3	-0.040249					4.3	-0.137769					4.3	-0.160467					4.3	-0.163704
4.31667	-0.051796					4.31667	-0.048921					4.31667	-0.056778					4.31667	-0.043031					4.31667	-0.038528					4.31667	-0.038011					4.31667	-0.13007					4.31667	-0.148643					4.31667	-0.155319
4.33333	-0.047797					4.33333	-0.045733					4.33333	-0.053534					4.33333	-0.039771					4.33333	-0.036438					4.33333	-0.035573					4.33333	-0.12244					4.33333	-0.14195					4.33333	-0.142674
4.35	-0.044168					4.35	-0.042514					4.35	-0.050901					4.35	-0.037601					4.35	-0.034367					4.35	-0.032934					4.35	-0.114851					4.35	-0.133886					4.35	-0.127949
4.36667	-0.040919					4.36667	-0.039426					4.36667	-0.048127					4.36667	-0.036091					4.36667	-0.032496					4.36667	-0.030876					4.36667	-0.107602					4.36667	-0.126662					4.36667	-0.119114
4.38333	-0.037989					4.38333	-0.036837					4.38333	-0.045863					4.38333	-0.034601					4.38333	-0.030455					4.38333	-0.028968					4.38333	-0.101632					4.38333	-0.119819					4.38333	-0.10806
4.4	-0.035216					4.4	-0.034344					4.4	-0.04406					4.4	-0.032833					4.4	-0.028586					4.4	-0.027084					4.4	-0.095463					4.4	-0.113253					4.4	-0.097972
4.41667	-0.034192					4.41667	-0.032056					4.41667	-0.042318					4.41667	-0.030936					4.41667	-0.027098					4.41667	-0.025565					4.41667	-0.089015					4.41667	-0.106687					4.41667	-0.094028
4.43333	-0.033307					4.43333	-0.029578					4.43333	-0.040545					4.43333	-0.029479					4.43333	-0.0258					4.43333	-0.023696					4.43333	-0.082577					4.43333	-0.09975					4.43333	-0.090494
4.45	-0.031893					4.45	-0.02677					4.45	-0.038623					4.45	-0.028102					4.45	-0.024261					4.45	-0.022427					4.45	-0.076148					4.45	-0.092904					4.45	-0.08647
4.46667	-0.030258					4.46667	-0.023983					4.46667	-0.03682					4.46667	-0.026595					4.46667	-0.022823					4.46667	-0.020958					4.46667	-0.07035					4.46667	-0.086437					4.46667	-0.075856
4.48333	-0.028514					4.48333	-0.021445					4.48333	-0.035358					4.48333	-0.025068					4.48333	-0.021445					4.48333	-0.019259					4.48333	-0.065342					4.48333	-0.080291					4.48333	-0.070782
4.5	-0.026736					4.5	-0.019212					4.5	-0.034106					4.5	-0.023993					4.5	-0.01997					4.5	-0.017877					4.5	-0.060669					4.5	-0.073894					4.5	-0.066621
4.51667	-0.025416					4.51667	-0.017356					4.51667	-0.033374					4.51667	-0.02321					4.51667	-0.018365					4.51667	-0.016882					4.51667	-0.05635					4.51667	-0.069247					4.51667	-0.062327
4.53333	-0.024777					4.53333	-0.015559					4.53333	-0.032133					4.53333	-0.022396					4.53333	-0.017251					4.53333	-0.016277					4.53333	-0.05277					4.53333	-0.066741					4.53333	-0.061523
4.55	-0.024008					4.55	-0.013933					4.55	-0.031111					4.55	-0.021873					4.55	-0.016747					4.55	-0.015552					4.55	-0.049401					4.55	-0.062954					4.55	-0.057339
4.56667	-0.023169					4.56667	-0.012286					4.56667	-0.03032					4.56667	-0.021709					4.56667	-0.016033					4.56667	-0.014797					4.56667	-0.045322					4.56667	-0.057987					4.56667	-0.053865
4.58333	-0.022149					4.58333	-0.01026					4.58333	-0.029578					4.58333	-0.020986					4.58333	-0.015099					4.58333	-0.013742					4.58333	-0.041683					4.58333	-0.05389					4.58333	-0.049701
4.6	-0.021387					4.6	-0.008619					4.6	-0.028577					4.6	-0.020415					4.6	-0.014238					4.6	-0.013287					4.6	-0.038805					4.6	-0.051785					4.6	-0.046857
4.61667	-0.020284					4.61667	-0.007294					4.61667	-0.027467					4.61667	-0.019896					4.61667	-0.01349					4.61667	-0.01264					4.61667	-0.035842					4.61667	-0.05246					4.61667	-0.044672
4.63333	-0.019101					4.63333	-0.00717					4.63333	-0.026726					4.63333	-0.019206					4.63333	-0.012801					4.63333	-0.012103					4.63333	-0.03306					4.63333	-0.054376					4.63333	-0.042388
4.65	-0.017807					4.65	-0.006865					4.65	-0.025965					4.65	-0.018617					4.65	-0.012222					4.65	-0.011626					4.65	-0.030508					4.65	-0.051841					4.65	-0.039573
4.66667	-0.016654					4.66667	-0.00609					4.66667	-0.025154					4.66667	-0.018067					4.66667	-0.011464					4.66667	-0.010859					4.66667	-0.028576					4.66667	-0.040197					4.66667	-0.035508
4.68333	-0.015691					4.68333	-0.005395					4.68333	-0.024583					4.68333	-0.017608					4.68333	-0.010815					4.68333	-0.009992					4.68333	-0.026744					4.68333	-0.003242					4.68333	-0.032513
4.7	-0.015115					4.7	-0.004717					4.7	-0.024213					4.7	-0.017232					4.7	-0.010462					4.7	-0.009328					4.7	-0.025069					4.7	0.026659					4.7	-0.030024
4.71667	-0.015148					4.71667	-0.004124					4.71667	-0.023712					4.71667	-0.016727					4.71667	-0.01026					4.71667	-0.009153					4.71667	-0.023372					4.71667	0.039649					4.71667	-0.027678
4.73333	-0.014902					4.73333	-0.003682					4.73333	-0.022982					4.73333	-0.016112					4.73333	-0.009939					4.73333	-0.008939					4.73333	-0.021685					4.73333	0.018619					4.73333	-0.025631
4.75	-0.014515					4.75	-0.003339					4.75	-0.022601					4.75	-0.015347					4.75	-0.009477					4.75	-0.008484					4.75	-0.020138					4.75	-0.013821					4.75	-0.024264
4.76667	-0.013899					4.76667	-0.003257					4.76667	-0.022311					4.76667	-0.014732					4.76667	-0.008855					4.76667	-0.007569					4.76667	-0.018821					4.76667	-0.027061					4.76667	-0.022667
4.78333	-0.013272					4.78333	-0.003694					4.78333	-0.021991					4.78333	-0.014337					4.78333	-0.008154					4.78333	-0.006865					4.78333	-0.017584					4.78333	-0.027921					4.78333	-0.020861
4.8	-0.012323					4.8	-0.004128					4.8	-0.02136					4.8	-0.013986					4.8	-0.007668					4.8	-0.006515					4.8	-0.016247					4.8	-0.034356					4.8	-0.019031
4.81667	-0.011294					4.81667	-0.004519					4.81667	-0.02079					4.81667	-0.013576					4.81667	-0.007685					4.81667	-0.006447					4.81667	-0.014729					4.81667	-0.043304					4.81667	-0.017555
4.83333	-0.010555					4.83333	-0.004779					4.83333	-0.02052					4.83333	-0.013266					4.83333	-0.007733					4.83333	-0.006278					4.83333	-0.013252					4.83333	-0.051831					4.83333	-0.016299
4.85	-0.010125					4.85	-0.004739					4.85	-0.020049					4.85	-0.012646					4.85	-0.00756					4.85	-0.006259					4.85	-0.012044					4.85	-0.053758					4.85	-0.013843
4.86667	-0.009606					4.86667	-0.00463					4.86667	-0.019929					4.86667	-0.012157					4.86667	-0.007317					4.86667	-0.00594					4.86667	-0.010857					4.86667	-0.051905					4.86667	-0.012377
4.88333	-0.008887					4.88333	-0.00435					4.88333	-0.020219					4.88333	-0.011667					4.88333	-0.006814					4.88333	-0.005441					4.88333	-0.009799					4.88333	-0.049042					4.88333	-0.011211
4.9	-0.008486					4.9	-0.004087					4.9	-0.020128					4.9	-0.011021					4.9	-0.006288					4.9	-0.004926					4.9	-0.008777					4.9	-0.048356					4.9	-0.009127
4.91667	-0.007995					4.91667	-0.003721					4.91667	-0.019708					4.91667	-0.010527					4.91667	-0.006005					4.91667	-0.004392					4.91667	-0.007773					4.91667	-0.043933					4.91667	-0.007025
4.93333	-0.007423					4.93333	-0.003424					4.93333	-0.018967					4.93333	-0.010252					4.93333	-0.005922					4.93333	-0.004058					4.93333	-0.007009					4.93333	-0.03878					4.93333	-0.005993
4.95	-0.006992					4.95	-0.003118					4.95	-0.018456					4.95	-0.009788					4.95	-0.005829					4.95	-0.003964					4.95	-0.006395					4.95	-0.029827					4.95	-0.004971
4.96667	-0.006911					4.96667	-0.002742					4.96667	-0.018076					4.96667	-0.009594					4.96667	-0.005487					4.96667	-0.00381					4.96667	-0.005461					4.96667	-0.019044					4.96667	-0.004869
4.98333	-0.006799					4.98333	-0.002645					4.98333	-0.017795					4.98333	-0.00927					4.98333	-0.005464					4.98333	-0.003665					4.98333	-0.004587					4.98333	-0.013851					4.98333	-0.004707
5	-0.006477					5	-0.002826					5	-0.018135					5	-0.00904					5	-0.005379					5	-0.003412					5	-0.003918					5	-0.014276					5	-0.004698
5.01667	-0.005914					5.01667	-0.003083					5.01667	-0.017514					5.01667	-0.008852					5.01667	-0.005418					5.01667	-0.002728					5.01667	-0.003124					5.01667	-0.016595					5.01667	-0.004417
5.03333	-0.004882					5.03333	-0.003161					5.03333	-0.016713					5.03333	-0.008674					5.03333	-0.005527					5.03333	-0.002343					5.03333	-0.002401					5.03333	-0.018054					5.03333	-0.004007
5.05	-0.004119					5.05	-0.003168					5.05	-0.016242					5.05	-0.008485					5.05	-0.005716					5.05	-0.002139					5.05	-0.001877					5.05	-0.018503					5.05	-0.003507
5.06667	-0.003566					5.06667	-0.003016					5.06667	-0.015861					5.06667	-0.008477					5.06667	-0.005695					5.06667	-0.001844					5.06667	-0.001704					5.06667	-0.018312					5.06667	-0.003156
5.08333	-0.003404					5.08333	-0.002573					5.08333	-0.015109					5.08333	-0.008489					5.08333	-0.005483					5.08333	-0.00163					5.08333	-0.00156					5.08333	-0.017851					5.08333	-0.002866
5.1	-0.003					5.1	-0.002217					5.1	-0.014558					5.1	-0.008396					5.1	-0.005411					5.1	-0.00103					5.1	-0.00117					5.1	-0.01781					5.1	-0.002928
5.11667	-0.002847					5.11667	-0.002178					5.11667	-0.014166					5.11667	-0.008424					5.11667	-0.005433					5.11667	-0.000238					5.11667	-0.00064					5.11667	-0.017633					5.11667	-0.002905
5.13333	-0.002704					5.13333	-0.002349					5.13333	-0.013874					5.13333	-0.008363					5.13333	-0.005174					5.13333	0.000144					5.13333	-0.0002					5.13333	-0.017436					5.13333	-0.002582
5.15	-0.0021					5.15	-0.00222					5.15	-0.013403					5.15	-0.008112					5.15	-0.004626					5.15	4.7e-05					5.15	0.00029					5.15	-0.01767					5.15	-0.001879
5.16667	-0.001777					5.16667	-0.001811					5.16667	-0.012541					5.16667	-0.008					5.16667	-0.004108					5.16667	-0.000181					5.16667	0.000629					5.16667	-0.016713					5.16667	-0.001236
5.18333	-0.001614					5.18333	-0.001642					5.18333	-0.012039					5.18333	-0.007629					5.18333	-0.0037					5.18333	2e-06					5.18333	0.000689					5.18333	-0.016047					5.18333	-0.000552
5.2	-0.00152					5.2	-0.001718					5.2	-0.011846					5.2	-0.007332					5.2	-0.0038					5.2	0.000235					5.2	0.000768					5.2	-0.014099					5.2	-1e-05
5.21667	-0.001457					5.21667	-0.00184					5.21667	-0.011274					5.21667	-0.006808					5.21667	-0.004004					5.21667	0.000694					5.21667	0.001072					5.21667	-0.012516					5.21667	0.000612
5.23333	-0.001554					5.23333	-0.002052					5.23333	-0.010591					5.23333	-0.006354					5.23333	-0.004188					5.23333	0.000743					5.23333	0.001235					5.23333	-0.010822					5.23333	0.001154
5.25	-0.0018					5.25	-0.002304					5.25	-0.010008					5.25	-0.005979					5.25	-0.003942					5.25	0.000752					5.25	0.001439					5.25	-0.008909					5.25	0.001857
5.26667	-0.002107					5.26667	-0.002416					5.26667	-0.009615					5.26667	-0.005565					5.26667	-0.003336					5.26667	0.000822					5.26667	0.001753					5.26667	-0.006705					5.26667	0.002649
5.28333	-0.002214					5.28333	-0.002488					5.28333	-0.009212					5.28333	-0.005171					5.28333	-0.00285					5.28333	0.001051					5.28333	0.002066					5.28333	-0.004712					5.28333	0.003331
5.3	-0.001961					5.3	-0.00221					5.3	-0.008608					5.3	-0.004832					5.3	-0.00246					5.3	0.001357					5.3	0.0024					5.3	-0.003022					5.3	0.004334
5.31667	-0.001658					5.31667	-0.001959					5.31667	-0.008074					5.31667	-0.004675					5.31667	-0.002124					5.31667	0.001491					5.31667	0.002415					5.31667	-0.000523					5.31667	0.004721
5.33333	-0.001525					5.33333	-0.001807					5.33333	-0.00794					5.33333	-0.004849					5.33333	-0.001958					5.33333	0.001195					5.33333	0.00247					5.33333	0.002775					5.33333	0.004969
5.35	-0.001492					5.35	-0.001725					5.35	-0.007955					5.35	-0.004792					5.35	-0.001482					5.35	0.00103					5.35	0.002434					5.35	0.004784					5.35	0.005467
5.36667	-0.00167					5.36667	-0.001853					5.36667	-0.008621					5.36667	-0.004715					5.36667	-0.000736					5.36667	0.000844					5.36667	0.002369					5.36667	0.006002					5.36667	0.005734
5.38333	-0.001857					5.38333	-0.001891					5.38333	-0.008467					5.38333	-0.004589					5.38333	7.1e-05					5.38333	0.000818					5.38333	0.002574					5.38333	0.007071					5.38333	0.005552
5.4	-0.001875					5.4	-0.001795					5.4	-0.007912					5.4	-0.004198					5.4	0.000373					5.4	0.001045					5.4	0.003009					5.4	0.006493					5.4	0.00553
5.41667	-0.001923					5.41667	-0.001723					5.41667	-0.007196					5.41667	-0.003779					5.41667	0.000633					5.41667	0.001082					5.41667	0.003481					5.41667	0.006957					5.41667	0.006007
5.43333	-0.001961					5.43333	-0.00157					5.43333	-0.00746					5.43333	-0.003321					5.43333	0.000384					5.43333	0.001089					5.43333	0.003762					5.43333	0.008862					5.43333	0.006455
5.45	-0.001899					5.45	-0.001218					5.45	-0.008184					5.45	-0.002772					5.45	0.000404					5.45	0.001377					5.45	0.004093					5.45	0.010186					5.45	0.006553
5.46667	-0.001997					5.46667	-0.000705					5.46667	-0.009948					5.46667	-0.002264					5.46667	0.000495					5.46667	0.001454					5.46667	0.004455					5.46667	0.0096					5.46667	0.006631
5.48333	-0.001715					5.48333	-0.000143					5.48333	-0.012152					5.48333	-0.001835					5.48333	0.000395					5.48333	0.001561					5.48333	0.004436					5.48333	0.009244					5.48333	0.006738
5.5	-0.001734					5.5	0.0001					5.5	-0.010155					5.5	-0.001432					5.5	0.000684					5.5	0.001565					5.5	0.004337					5.5	0.007807					5.5	0.006944
5.51667	-0.001473					5.51667	0.000272					5.51667	-0.006707					5.51667	-0.001191					5.51667	0.001453					5.51667	0.001323					5.51667	0.004339					5.51667	0.005664					5.51667	0.007064
5.53333	-0.000991					5.53333	0.000753					5.53333	0.003961					5.53333	-0.00116					5.53333	0.001841					5.53333	0.00096					5.53333	0.00439					5.53333	0.001021					5.53333	0.006813
5.55	-0.00039					5.55	0.001025					5.55	0.021419					5.55	-0.000989					5.55	0.00194					5.55	0.000917					5.55	0.004602					5.55	-0.002372					5.55	0.006783
5.56667	0.000311					5.56667	0.001287					5.56667	0.043017					5.56667	-0.000899					5.56667	0.001949					5.56667	0.001185					5.56667	0.004943					5.56667	-0.003835					5.56667	0.006562
5.58333	0.000533					5.58333	0.001319					5.58333	0.060135					5.58333	-0.000868					5.58333	0.002357					5.58333	0.001692					5.58333	0.005195					5.58333	-0.004988					5.58333	0.006372
5.6	0.000764					5.6	0.001306					5.6	0.071014					5.6	-0.000832					5.6	0.002287					5.6	0.00235					5.6	0.005313					5.6	-0.005459					5.6	0.006315
5.61667	0.000855					5.61667	0.001256					5.61667	0.073504					5.61667	-0.000638					5.61667	0.002058					5.61667	0.002723					5.61667	0.005595					5.61667	-0.005355					5.61667	0.006175
5.63333	0.000376					5.63333	0.001436					5.63333	0.065725					5.63333	-0.000234					5.63333	0.001868					5.63333	0.002836					5.63333	0.005666					5.63333	-0.00392					5.63333	0.006325
5.65	0.000357					5.65	0.001736					5.65	0.057305					5.65	0.00016					5.65	0.001909					5.65	0.002859					5.65	0.005998					5.65	-0.002356					5.65	0.006535
5.66667	0.000529					5.66667	0.002227					5.66667	0.049635					5.66667	0.000514					5.66667	0.001989					5.66667	0.003222					5.66667	0.00607					5.66667	-0.001941					5.66667	0.006745
5.68333	0.0008					5.68333	0.002617					5.68333	0.046135					5.68333	0.000848					5.68333	0.00146					5.68333	0.003505					5.68333	0.006162					5.68333	-0.002347					5.68333	0.006975
5.7	0.001032					5.7	0.003077					5.7	0.034557					5.7	0.001188					5.7	0.001293					5.7	0.004131					5.7	0.006495					5.7	-0.001888					5.7	0.007012
5.71667	0.001013					5.71667	0.003023					5.71667	0.026909					5.71667	0.001286					5.71667	0.001369					5.71667	0.004104					5.71667	0.006634					5.71667	-0.00075					5.71667	0.007128
5.73333	0.000855					5.73333	0.002828					5.73333	0.020712					5.73333	0.001194					5.73333	0.001704					5.73333	0.003607					5.73333	0.006973					5.73333	0.000237					5.73333	0.007263
5.75	0.000797					5.75	0.002814					5.75	0.017585					5.75	0.001222					5.75	0.002019					5.75	0.00311					5.75	0.007191					5.75	0.002394					5.75	0.007029
5.76667	0.000849					5.76667	0.00286					5.76667	0.015308					5.76667	0.00137					5.76667	0.002124					5.76667	0.003294					5.76667	0.0073					5.76667	0.005381					5.76667	0.006905
5.78333	0.00067					5.78333	0.003046					5.78333	0.01396					5.78333	0.001548					5.78333	0.002099					5.78333	0.003657					5.78333	0.007129					5.78333	0.007118					5.78333	0.006721
5.8	0.000823					5.8	0.003175					5.8	0.012055					5.8	0.001533					5.8	0.002319					5.8	0.004074					5.8	0.00676					5.8	0.008784					5.8	0.006504
5.81667	0.001056					5.81667	0.003331					5.81667	0.01035					5.81667	0.001496					5.81667	0.0027					5.81667	0.003659					5.81667	0.006628					5.81667	0.01116					5.81667	0.006368
5.83333	0.000928					5.83333	0.003298					5.83333	0.008746					5.83333	0.001329					5.83333	0.002912					5.83333	0.003113					5.83333	0.006765					5.83333	0.013815					5.83333	0.006371
5.85	0.000711					5.85	0.003204					5.85	0.007662					5.85	0.001162					5.85	0.002953					5.85	0.003248					5.85	0.007203					5.85	0.015301					5.85	0.006544
5.86667	0.000594					5.86667	0.00314					5.86667	0.006707					5.86667	0.001155					5.86667	0.003195					5.86667	0.003373					5.86667	0.007421					5.86667	0.013827					5.86667	0.006707
5.88333	0.000146					5.88333	0.003337					5.88333	0.005483					5.88333	0.001318					5.88333	0.002727					5.88333	0.002468					5.88333	0.006769					5.88333	0.013023					5.88333	0.006831
5.9	0.00106					5.9	0.003708					5.9	0.00434					5.9	0.001488					5.9	0.003103					5.9	0.001456					5.9	0.006606					5.9	0.014278					5.9	0.007031
5.91667	0.001864					5.91667	0.003557					5.91667	0.002869					5.91667	0.001527					5.91667	0.003602					5.91667	0.001381					5.91667	0.006789					5.91667	0.015294					5.91667	0.00676
5.93333	0.002338					5.93333	0.003856					5.93333	0.002017					5.93333	0.001596					5.93333	0.003871					5.93333	0.001876					5.93333	0.007082					5.93333	0.01362					5.93333	0.00654
5.95	0.002551					5.95	0.005095					5.95	0.001566					5.95	0.002104					5.95	0.004139					5.95	0.001821					5.95	0.006926					5.95	0.009816					5.95	0.006379
5.96667	0.002695					5.96667	0.005564					5.96667	0.001324					5.96667	0.002493					5.96667	0.004578					5.96667	0.001487					5.96667	0.006189					5.96667	0.005522					5.96667	0.006188
5.98333	0.001689					5.98333	0.005302					5.98333	-0.000307					5.98333	0.001172					5.98333	0.005947					5.98333	0.003142					5.98333	0.006652					5.98333	0.004809					5.98333	0.007128
6	0.002903					6	0.004805					6	0.000863					6	4.7e-05					6	0.00513					6	0.005629					6	0.00852					6	0.005821					6	0.008721
6.01667	0.009028					6.01667	0.005295					6.01667	0.004665					6.01667	0.001752					6.01667	0.004305					6.01667	0.005162					6.01667	0.012541					6.01667	0.006392					6.01667	0.009632
6.03333	-0.003917					6.03333	-0.009595					6.03333	-0.101174					6.03333	-0.010714					6.03333	-0.010339					6.03333	-0.010135					6.03333	-0.018477					6.03333	-0.019386					6.03333	-0.004347
6.05	-0.208622					6.05	-0.209215					6.05	-0.540533					6.05	-0.18628					6.05	-0.178414					6.05	-0.197402					6.05	-0.220666					6.05	-0.222974					6.05	-0.155486
6.06667	-0.755897					6.06667	-0.671015					6.06667	-1.3116					6.06667	-0.589605					6.06667	-0.584219					6.06667	-0.61951					6.06667	-0.669745					6.06667	-0.663793					6.06667	-0.593265
6.08333	-1.6406					6.08333	-1.38224					6.08333	-2.32735					6.08333	-1.23043					6.08333	-1.23072					6.08333	-1.27062					6.08333	-1.34124					6.08333	-1.31803					6.08333	-1.30108
6.1	-2.65142					6.1	-2.18451					6.1	-3.29046					6.1	-1.96351					6.1	-1.98633					6.1	-2.01796					6.1	-2.06796					6.1	-2.02934					6.1	-2.1131
6.11667	-3.51					6.11667	-2.84028					6.11667	-3.92476					6.11667	-2.5739					6.11667	-2.62163					6.11667	-2.63372					6.11667	-2.65598					6.11667	-2.61097					6.11667	-2.8059
[truncated: 2,545 more rows]
[truncated: 4 more columns]

## Sheet: Supplementary Fig. 4
panel b)												panel c)												panel d)												panel e)												panel f)
[truncated: 4,184 more rows]
[truncated: 58 more columns]

## Sheet: Supplementary Fig. 5
Time_[s]	Experiment 1	Experiment 2
[truncated: 9 more rows]

## Sheet: Supplementary Fig. 6
time (h)	HiSiaQM deltaCys average	HiSiaQM deltaCys stdev	HiSiaQMwt average	HiSiaQM wt stdev	empty plasmid average	empty plasmid stdev
[truncated: 8 more rows]

[truncated: 3 more sheets: Supplementary Fig. 7, Supplementary Fig. 9, ifs ofs closed]
